# Supplementary material for: Germline DNA Copy Number Aberrations Identified as Potential Prognostic Factors for Breast Cancer Recurrence
Source: PLoS One. 2013 Jan 16;8(1):e53850. doi: 10.1371/journal.pone.0053850 (PMC3547038; doi:10.1371/journal.pone.0053850)
Supplement: Table S1 — Details of TaqMan copy number assays and SNPs genotyped for validation. (XLSX) [file pone.0053850.s001.xlsx]

## Sheet: Table S1
Table S1: Details of TaqMan copy number assays and SNPs genotyped for validation
CN-LOH	Product Type	Assay ID	aContext Sequence	Amplicon length (bp)	SNPs genotyped
17q11.2	TaqManÂ® Copy Number Assays, MED	Hs00138078_cn Hs02495547_cn	GCAATTTTGCCCTGTGTTATATGTG CTGCCTCAGGAACCAACTGAAAATT	73 73	rs1870900
					rs28649357
					rs28704877
					rs28708703
					rs548957
					rs6505274
					rs7217438
11q13.1	TaqManÂ® Copy Number Assays, MED	Hs06324464_cn	TGCTGCTGTGTGCATCTCTGTGTGT	78	rs11231803
					rs1529910
					rs17299124
					rs240698
					rs581347
					rs604237
					rs633218
					rs652922
					rs2845638
6q24.1	TaqManÂ® Copy Number Assays, MED	Hs06809880_cn	GAGAGAAAAATATCCAATCACCCAT	74	rs9376516
					rs9399314
					rs57291519
					rs11155111
					rs12661752
					rs13216392
					rs17069935
					rs2328060
aThe 25-nucleotide sequence sorrounding the probe
