# Supplementary material for: Germline DNA Copy Number Aberrations Identified as Potential Prognostic Factors for Breast Cancer Recurrence
Source: PLoS One. 2013 Jan 16;8(1):e53850. doi: 10.1371/journal.pone.0053850 (PMC3547038; doi:10.1371/journal.pone.0053850)
Supplement: Table S2 — A total of 19,591 CNVs and CN-LOHs identified in entire 363 samples. (XLSX) [file pone.0053850.s002.xlsx]

## Sheet: Table S2
Table S2: A total of 19,591 CNVs and CN-LOHs identified in entire 363 samples
Chromosomal regions	Region Length (bp)	Cytoband Location	Event	Genes	miRNAs	Frequency %	% of CNV Overlap
chr1:0-82,681	82681	p36.33	CN Loss	9	1	17.6309	87.4494
chr1:1,242,526-1,296,586	54060	p36.33	CN Loss	9	0	4.40771	100
chr1:1,644,717-1,680,095	35378	p36.33	CN Loss	8	0	6.33609	100
chr1:10,726,038-10,733,899	7861	p36.22	CN Loss	1	0	11.8457	100
chr1:104,225,340-104,225,563	223	p21.1	CN Loss	0	0	23.6915	100
chr1:104,256,898-104,257,338	440	p21.1	CN Loss	0	0	15.427	100
chr1:106,019,273-106,021,837	2564	p21.1	CN Loss	0	0	14.3251	100
chr1:107,386,702-107,402,076	15374	p13.3	CN Loss	0	0	2.47934	100
chr1:110,230,245-110,234,836	4591	p13.3	CN Loss	1	0	52.0661	100
chr1:111,383,109-111,388,205	5096	p13.3	CN Loss	0	0	11.5702	100
chr1:112,379,503-112,391,249	11746	p13.2	CN Loss	1	0	4.6832	0
chr1:112,696,701-112,697,093	392	p13.2	CN Loss	0	0	47.6584	100
chr1:12,859,346-12,867,722	8376	p36.21	CN Loss	0	0	6.33609	100
chr1:12,883,034-12,887,702	4668	p36.21	CN Loss	1	0	6.88705	100
chr1:12,900,879-12,910,062	9183	p36.21	CN Loss	2	0	9.09091	100
chr1:143,458,436-144,008,609	550173	q21.1	CN Loss	11	0	2.20386	53.5655
chr1:148,573,705-148,580,449	6744	q21.2	CN Loss	3	0	1.92837	100
chr1:148,662,375-148,756,482	94107	q21.2	CN Loss	1	0	2.47934	100
chr1:148,870,669-148,882,141	11472	q21.2	CN Loss	1	0	2.20386	100
chr1:149,044,985-149,052,438	7453	q21.2	CN Loss	0	0	24.5179	100
chr1:149,149,623-149,154,924	5301	q21.2	CN Loss	0	0	28.0992	100
chr1:149,229,441-149,236,253	6812	q21.2	CN Loss	1	0	17.0799	100
chr1:149,243,500-149,255,799	12299	q21.2	CN Loss	0	0	17.3554	100
chr1:149,298,833-149,336,673	37840	q21.2	CN Loss	0	0	4.6832	100
chr1:149,362,408-149,368,327	5919	q21.2	CN Loss	0	0	4.6832	100
chr1:149,387,276-149,425,912	38636	q21.2	CN Loss	1	0	4.95868	100
chr1:152,555,617-152,586,558	30941	q21.3	CN Loss	2	0	43.8017	100
chr1:152,765,268-152,767,955	2687	q21.3	CN Loss	0	0	47.3829	100
chr1:155,096,871-155,109,193	12322	q22	CN Loss	4	0	3.0303	100
chr1:158,514,522-158,514,951	429	q23.1	CN Loss	0	0	14.3251	0
chr1:16,132,916-16,133,548	632	p36.21	CN Loss	0	0	11.5702	100
chr1:16,144,990-16,147,048	2058	p36.21	CN Loss	0	0	16.8044	100
chr1:16,154,063-16,154,220	157	p36.21	CN Loss	0	0	26.1708	100
chr1:161,618,756-161,618,840	84	q23.3	CN Loss	0	0	7.98898	100
chr1:169,225,449-169,248,639	23190	q24.2	CN Loss	1	0	7.7135	100
chr1:17,017,580-17,036,993	19413	p36.13	CN Loss	2	0	7.16253	100
chr1:17,193,009-17,213,768	20759	p36.13	CN Loss	1	0	19.0083	100
chr1:17,216,053-17,225,296	9243	p36.13	CN Loss	2	0	19.0083	100
chr1:17,236,214-17,247,378	11164	p36.13	CN Loss	1	0	20.9366	100
chr1:174,796,707-174,801,847	5140	q25.1	CN Loss	2	0	19.0083	100
chr1:177,933,068-177,965,235	32167	q25.2	CN Loss	1	0	3.58127	0
chr1:179,121,324-179,123,593	2269	q25.2	CN Loss	1	0	2.47934	0
chr1:193,213,065-193,213,189	124	q31.2	CN Loss	1	0	42.4242	0
chr1:196,741,045-196,741,199	154	q31.3	CN Loss	0	0	7.7135	100
chr1:196,741,299-196,742,752	1453	q31.3	CN Loss	0	0	7.7135	100
chr1:196,744,191-196,749,105	4914	q31.3	CN Loss	2	0	7.98898	100
chr1:196,749,848-196,753,442	3594	q31.3	CN Loss	2	0	7.16253	100
chr1:196,766,433-196,777,453	11020	q31.3	CN Loss	1	0	5.50964	100
chr1:196,798,654-196,798,712	58	q31.3	CN Loss	1	0	4.6832	100
chr1:196,801,383-196,801,720	337	q31.3	CN Loss	0	0	4.6832	100
chr1:196,801,919-196,801,995	76	q31.3	CN Loss	0	0	3.58127	100
chr1:196,812,519-196,816,261	3742	q31.3	CN Loss	0	0	3.0303	100
chr1:196,844,464-196,847,716	3252	q31.3	CN Loss	0	0	4.13223	100
chr1:199,109,526-199,111,395	1869	q32.1	CN Loss	0	0	9.09091	100
chr1:199,977,275-200,001,125	23850	q32.1	CN Loss	1	0	2.47934	0
chr1:200,481,924-200,490,504	8580	q32.1	CN Loss	0	0	3.30579	0
chr1:206,651,568-206,652,891	1323	q32.1	CN Loss	1	0	7.7135	0
chr1:206,655,633-206,661,452	5819	q32.1	CN Loss	1	0	7.16253	0
chr1:208,569,128-208,579,183	10055	q32.2	CN Loss	0	0	3.0303	0
chr1:213,052,091-213,057,547	5456	q32.3	CN Loss	1	0	3.0303	0
chr1:213,062,729-213,071,288	8559	q32.3	CN Loss	1	0	2.75482	0
chr1:219,926,847-219,940,710	13863	q41	CN Loss	1	0	2.20386	0
chr1:22,318,592-22,333,885	15293	p36.12	CN Loss	2	0	3.85675	100
chr1:224,381,326-224,405,248	23922	q42.11	CN Loss	0	0	1.92837	89.4741
chr1:231,924,193-231,948,482	24289	q42.2	CN Loss	3	0	2.47934	1.68389
chr1:240,367,515-240,374,171	6656	q43	CN Loss	1	0	5.23416	100
chr1:243,056,009-243,056,244	235	q43	CN Loss	0	0	3.58127	100
chr1:243,059,491-243,059,768	277	q43	CN Loss	0	0	4.95868	100
chr1:243,762,973-243,766,269	3296	q44	CN Loss	1	0	5.23416	0
chr1:245,637,208-245,648,283	11075	q44	CN Loss	1	0	4.95868	100
chr1:246,847,473-246,858,185	10712	q44	CN Loss	0	0	2.47934	5.63854
chr1:248,687,808-248,687,830	22	q44	CN Loss	0	0	7.7135	100
chr1:248,693,003-248,703,504	10501	q44	CN Loss	0	0	7.43802	100
chr1:248,753,396-248,787,969	34573	q44	CN Loss	1	0	23.416	100
chr1:25,603,699-25,608,089	4390	p36.11	CN Loss	1	0	22.5895	100
chr1:25,613,874-25,617,614	3740	p36.11	CN Loss	1	0	22.0386	100
chr1:35,102,662-35,104,241	1579	p34.3	CN Loss	0	0	30.303	100
chr1:39,451,557-39,459,805	8248	p34.3	CN Loss	1	0	2.20386	0
chr1:53,193,812-53,212,384	18572	p32.3	CN Loss	1	0	2.75482	100
chr1:58,760,469-58,771,522	11053	p32.2	CN Loss	1	0	3.0303	0
chr1:65,401,975-65,410,281	8306	p31.3	CN Loss	1	0	28.6501	0
chr1:68,125,738-68,136,980	11242	p31.3	CN Loss	0	0	9.36639	0
chr1:7,581,192-7,588,631	7439	p36.23	CN Loss	1	0	3.0303	100
chr1:72,768,707-72,768,926	219	p31.1	CN Loss	0	0	37.1901	100
chr1:72,788,785-72,797,219	8434	p31.1	CN Loss	0	0	42.6997	100
chr1:8,235,212-8,250,790	15578	p36.23	CN Loss	0	0	2.20386	100
chr1:8,271,482-8,282,867	11385	p36.23	CN Loss	0	0	3.0303	100
chr1:9,067,863-9,069,373	1510	p36.23	CN Loss	1	0	2.75482	0
chr1:948,321-997,234	48913	p36.33	CN Loss	4	0	2.20386	100
chr10:111,518,017-111,534,810	16793	q25.1	CN Loss	0	0	2.20386	0
chr10:12,167,755-12,208,602	40847	p14 - p13	CN Loss	3	1	1.37741	0
chr10:133,977,550-133,990,869	13319	q26.3	CN Loss	2	0	3.0303	100
chr10:15,365,555-15,383,185	17630	p13	CN Loss	1	0	1.37741	0
chr10:17,911,265-18,062,766	151501	p12.33	CN Loss	1	0	1.92837	0
chr10:23,615,407-23,625,825	10418	p12.2	CN Loss	1	0	1.92837	0
chr10:24,376,469-24,377,921	1452	p12.2	CN Loss	1	0	28.9256	17.011
chr10:27,607,545-27,704,555	97010	p12.1	CN Loss	1	0	1.37741	100
chr10:3,944,951-3,948,635	3684	p15.1	CN Loss	0	0	14.876	0
chr10:30,205,214-30,217,164	11950	p11.23	CN Loss	0	0	1.65289	0
chr10:30,888,755-30,898,908	10153	p11.23	CN Loss	0	0	1.37741	0
chr10:30,989,546-31,001,199	11653	p11.23	CN Loss	1	0	2.20386	0
chr10:31,248,922-31,251,720	2798	p11.23	CN Loss	1	0	14.3251	100
chr10:43,588,663-43,589,586	923	q11.21	CN Loss	1	0	2.75482	0
chr10:43,613,515-43,614,278	763	q11.21	CN Loss	1	0	3.58127	0
chr10:44,747,687-44,752,653	4966	q11.21	CN Loss	0	0	3.30579	0
chr10:47,059,194-47,059,214	20	q11.22	CN Loss	1	0	80.1653	100
chr10:47,089,184-47,090,559	1375	q11.22	CN Loss	1	0	3.85675	100
chr10:47,102,927-47,107,159	4232	q11.22	CN Loss	2	0	3.58127	100
chr10:49,038,467-49,045,788	7321	q11.22	CN Loss	0	0	5.23416	100
chr10:49,082,395-49,207,289	124894	q11.22	CN Loss	1	0	4.95868	100
chr10:49,212,800-49,256,158	43358	q11.22	CN Loss	2	0	5.23416	100
chr10:5,977,745-5,989,485	11740	p15.1	CN Loss	1	0	1.37741	100
chr10:50,983,201-50,985,780	2579	q11.23	CN Loss	0	0	14.0496	100
chr10:509,866-540,203	30337	p15.3	CN Loss	1	0	1.92837	100
chr10:58,516,462-58,526,066	9604	q21.1	CN Loss	0	0	7.7135	100
chr10:61,364,123-61,365,805	1682	q21.2	CN Loss	0	0	4.6832	100
chr10:67,311,043-67,312,611	1568	q21.3	CN Loss	0	0	50.6887	100
chr10:68,075,480-68,115,935	40455	q21.3	CN Loss	1	0	1.92837	100
chr10:70,190,065-70,202,100	12035	q21.3	CN Loss	2	0	2.75482	0
chr10:70,568,815-70,577,249	8434	q21.3	CN Loss	0	0	3.30579	100
chr10:70,687,996-70,740,088	52092	q22.1	CN Loss	3	0	2.20386	92.8741
chr10:70,772,961-70,778,136	5175	q22.1	CN Loss	1	0	2.47934	40.9662
chr10:73,939,718-73,955,901	16183	q22.1	CN Loss	1	0	1.65289	0
chr10:756,941-760,292	3351	p15.3	CN Loss	0	0	1.65289	100
chr10:8,839,787-8,857,690	17903	p14	CN Loss	0	0	2.47934	100
chr10:81,590,010-81,597,460	7450	q22.3	CN Loss	0	0	1.65289	100
chr10:82,881,896-82,892,126	10230	q23.1	CN Loss	0	0	7.7135	77.0968
chr10:89,065,529-89,070,277	4748	q23.2	CN Loss	2	0	5.50964	100
chr10:89,632,463-89,642,083	9620	q23.31	CN Loss	1	0	3.0303	0
chr10:90,500,649-90,509,577	8928	q23.31	CN Loss	1	0	3.30579	0
chr10:90,776,372-90,790,236	13864	q23.31	CN Loss	0	0	2.20386	0
chr10:90,940,826-90,949,098	8272	q23.31	CN Loss	0	0	5.78512	100
chr10:95,302,414-95,307,007	4593	q23.33	CN Loss	0	0	4.40771	0
chr10:97,427,183-97,430,104	2921	q24.1	CN Loss	1	0	1.92837	0
chr10:99,000,988-99,022,155	21167	q24.1	CN Loss	3	0	3.30579	100
chr10:99,056,539-99,064,346	7807	q24.1	CN Loss	0	0	3.58127	100
chr11:1,928,625-1,964,242	35617	p15.5	CN Loss	1	0	2.47934	100
chr11:100,337,480-100,344,652	7172	q22.1	CN Loss	0	0	2.75482	0
chr11:106,617,245-106,631,010	13765	q22.3	CN Loss	1	0	1.92837	0
chr11:115,462,096-115,475,932	13836	q23.3	CN Loss	0	0	1.65289	0
chr11:117,965,010-117,974,171	9161	q23.3	CN Loss	2	0	1.65289	0
chr11:118,567,903-118,587,351	19448	q23.3	CN Loss	0	0	1.65289	0
chr11:122,973,722-123,006,838	33116	q24.1	CN Loss	2	0	1.65289	0
chr11:125,075,415-125,082,908	7493	q24.2	CN Loss	1	0	3.30579	100
chr11:134,602,036-134,610,341	8305	q25	CN Loss	0	0	3.30579	100
chr11:14,290,457-14,316,385	25928	p15.2	CN Loss	1	0	2.75482	12.6736
chr11:18,949,171-18,961,230	12059	p15.1	CN Loss	1	0	6.61157	100
chr11:4,304,306-4,307,710	3404	p15.4	CN Loss	0	0	7.7135	100
chr11:4,971,186-4,972,082	896	p15.4	CN Loss	0	0	30.854	100
chr11:47,655,273-47,662,074	6801	p11.2	CN Loss	1	0	2.75482	100
chr11:48,710,426-48,712,254	1828	p11.2	CN Loss	0	0	4.95868	100
chr11:48,772,701-48,791,753	19052	p11.2	CN Loss	0	0	3.30579	100
chr11:49,713,724-49,746,711	32987	p11.12	CN Loss	1	0	12.3967	100
chr11:5,201,283-5,208,941	7658	p15.4	CN Loss	0	0	2.75482	18.8822
chr11:5,793,914-5,805,178	11264	p15.4	CN Loss	3	0	44.3526	100
chr11:50,748,981-50,760,331	11350	p11.12	CN Loss	0	0	7.16253	100
chr11:54,840,371-54,858,121	17750	q11	CN Loss	0	0	5.78512	100
chr11:54,934,976-54,935,428	452	q11	CN Loss	0	0	4.13223	100
chr11:55,377,436-55,379,608	2172	q11	CN Loss	0	0	46.5565	100
chr11:55,411,510-55,415,242	3732	q11	CN Loss	0	0	44.9036	100
chr11:55,445,613-55,452,735	7122	q11	CN Loss	0	0	26.9972	100
chr11:60,226,791-60,228,855	2064	q12.2	CN Loss	1	0	2.20386	100
chr11:8,981,053-8,994,247	13194	p15.4	CN Loss	1	0	3.85675	100
chr11:81,505,837-81,517,138	11301	q14.1	CN Loss	0	0	13.7741	100
chr11:85,890,134-85,899,317	9183	q14.2	CN Loss	0	0	4.6832	100
chr11:85,927,323-85,943,075	15752	q14.2	CN Loss	0	0	1.65289	0
chr11:9,338,839-9,382,032	43193	p15.4	CN Loss	0	0	3.85675	0
chr11:9,416,150-9,418,920	2770	p15.4	CN Loss	1	0	2.47934	0
chr12:103,075,573-103,077,369	1796	q23.2	CN Loss	0	0	2.47934	0
chr12:104,655,145-104,670,092	14947	q23.3	CN Loss	1	0	4.6832	100
chr12:11,221,597-11,236,526	14929	p13.2	CN Loss	4	0	4.13223	100
chr12:11,531,195-11,542,208	11013	p13.2	CN Loss	0	0	12.3967	100
chr12:11,930,021-11,933,039	3018	p13.2	CN Loss	1	0	6.88705	41.0205
chr12:114,428,651-114,430,569	1918	q24.21	CN Loss	0	0	1.65289	0
chr12:114,437,298-114,458,777	21479	q24.21	CN Loss	0	0	1.92837	0
chr12:119,986,356-119,990,740	4384	q24.23	CN Loss	1	0	4.40771	42.2673
chr12:12,536,687-12,537,466	779	p13.2	CN Loss	1	0	4.6832	100
chr12:121,540,744-121,551,613	10869	q24.31	CN Loss	0	0	4.95868	100
chr12:122,153,220-122,172,144	18924	q24.31	CN Loss	1	0	1.37741	0
chr12:124,157,895-124,169,638	11743	q24.31	CN Loss	1	0	7.7135	100
chr12:124,215,800-124,236,687	20887	q24.31	CN Loss	1	0	1.37741	0
chr12:127,313,202-127,317,720	4518	q24.32	CN Loss	0	0	3.58127	100
chr12:128,051,856-128,061,452	9596	q24.32	CN Loss	0	0	3.58127	100
chr12:13,083,609-13,111,323	27714	p13.1	CN Loss	1	0	2.75482	20.7621
chr12:131,809,723-131,824,789	15066	q24.33	CN Loss	0	0	1.92837	100
chr12:132,126,650-132,137,833	11183	q24.33	CN Loss	0	0	13.7741	100
chr12:2,253,659-2,257,897	4238	p13.33	CN Loss	1	0	10.1928	100
chr12:26,327,875-26,342,114	14239	p12.1	CN Loss	1	0	2.20386	0
chr12:26,584,629-26,586,402	1773	p11.23	CN Loss	1	0	3.0303	0
chr12:27,648,390-27,651,323	2933	p11.23	CN Loss	1	0	3.85675	100
chr12:28,095,526-28,097,620	2094	p11.22	CN Loss	0	0	8.26446	100
chr12:30,239,373-30,240,093	720	p11.22	CN Loss	0	0	17.9063	100
chr12:31,786,375-31,788,405	2030	p11.21	CN Loss	0	0	2.47934	0
chr12:32,193,042-32,201,714	8672	p11.21	CN Loss	0	0	4.13223	0
chr12:33,302,107-33,303,386	1279	p11.1	CN Loss	0	0	36.0882	100
chr12:34,231,470-34,244,931	13461	p11.1	CN Loss	0	0	14.0496	100
chr12:40,317,550-40,328,102	10552	q12	CN Loss	1	0	1.65289	100
chr12:48,708,334-48,725,031	16697	q13.11	CN Loss	1	0	2.75482	100
chr12:51,540,637-51,555,783	15146	q13.13	CN Loss	1	0	2.47934	100
chr12:51,739,433-51,769,626	30193	q13.13	CN Loss	2	0	1.37741	0
chr12:59,222,216-59,222,350	134	q14.1	CN Loss	0	0	4.6832	100
chr12:70,872,266-70,877,843	5577	q15	CN Loss	1	0	11.2948	100
chr12:869,297-873,987	4690	p13.33	CN Loss	1	0	23.1405	100
chr12:9,635,890-9,651,342	15452	p13.31	CN Loss	0	0	32.7824	100
chr12:9,664,084-9,710,498	46414	p13.31	CN Loss	1	0	35.5372	100
chr12:90,483,095-90,492,822	9727	q21.33	CN Loss	0	0	4.6832	100
chr12:99,796,640-99,798,107	1467	q23.1	CN Loss	1	0	17.0799	100
chr12:99,993,872-100,007,642	13770	q23.1	CN Loss	1	0	1.37741	100
chr13:100,688,354-100,726,787	38433	q32.3	CN Loss	0	0	1.92837	59.6649
chr13:107,442,625-107,475,042	32417	q33.3	CN Loss	0	0	1.37741	100
chr13:111,113,815-111,120,134	6319	q34	CN Loss	1	0	1.92837	100
chr13:20,373,229-20,401,546	28317	q12.11	CN Loss	1	0	2.20386	100
chr13:23,632,891-23,635,855	2964	q12.12	CN Loss	0	0	29.7521	100
chr13:25,029,401-25,039,638	10237	q12.12	CN Loss	1	0	7.7135	100
chr13:27,624,263-27,648,266	24003	q12.13	CN Loss	1	0	1.37741	3.67454
chr13:28,578,630-28,586,281	7651	q12.2	CN Loss	1	0	1.37741	0
chr13:32,537,615-32,539,241	1626	q13.1	CN Loss	0	0	5.23416	100
chr13:38,076,294-38,084,637	8343	q13.3	CN Loss	0	0	33.0579	100
chr13:40,117,756-40,122,322	4566	q14.11	CN Loss	1	0	1.37741	81.4498
chr13:48,968,806-48,977,636	8830	q14.2	CN Loss	2	0	3.85675	0
chr13:53,075,809-53,148,903	73094	q14.3	CN Loss	2	0	1.37741	100
chr13:57,763,219-57,765,445	2226	q21.1	CN Loss	0	0	10.4683	100
chr13:69,251,815-69,266,464	14649	q21.33	CN Loss	0	0	14.3251	100
chr13:70,751,956-70,763,317	11361	q21.33	CN Loss	0	0	1.37741	100
chr13:98,175,229-98,177,797	2568	q32.1	CN Loss	0	0	1.65289	0
chr14:106,547,410-106,564,271	16861	q32.33	CN Loss	1	0	13.2231	100
chr14:106,900,602-106,900,689	87	q32.33	CN Loss	2	0	29.4766	100
chr14:106,910,742-106,912,369	1627	q32.33	CN Loss	2	0	28.3747	100
chr14:19,419,868-19,549,378	129510	q11.2	CN Loss	0	0	4.13223	100
chr14:19,823,324-19,851,212	27888	q11.2	CN Loss	0	0	14.3251	100
chr14:19,923,852-19,953,422	29570	q11.2	CN Loss	3	0	14.3251	100
chr14:19,993,445-20,024,030	30585	q11.2	CN Loss	2	0	13.2231	100
chr14:20,112,187-20,127,054	14867	q11.2	CN Loss	0	0	13.7741	100
chr14:20,140,428-20,150,676	10248	q11.2	CN Loss	0	0	15.1515	100
chr14:20,179,013-20,200,763	21750	q11.2	CN Loss	1	0	15.1515	100
chr14:20,212,701-20,223,293	10592	q11.2	CN Loss	1	0	16.2534	100
chr14:20,311,505-20,315,463	3958	q11.2	CN Loss	0	0	11.0193	100
chr14:20,328,007-20,329,757	1750	q11.2	CN Loss	0	0	10.1928	100
chr14:20,332,684-20,336,443	3759	q11.2	CN Loss	0	0	10.7438	100
chr14:20,349,160-20,350,553	1393	q11.2	CN Loss	0	0	16.8044	100
chr14:20,366,630-20,368,398	1768	q11.2	CN Loss	0	0	19.5592	100
chr14:20,392,700-20,393,744	1044	q11.2	CN Loss	0	0	36.6391	100
chr14:22,452,221-22,456,505	4284	q11.2	CN Loss	3	0	7.16253	100
chr14:22,474,859-22,476,089	1230	q11.2	CN Loss	6	0	7.7135	100
chr14:22,510,456-22,518,451	7995	q11.2	CN Loss	6	0	19.5592	100
chr14:22,533,739-22,534,233	494	q11.2	CN Loss	6	0	19.8347	100
chr14:22,544,694-22,546,066	1372	q11.2	CN Loss	6	0	20.3857	100
chr14:22,563,539-22,564,660	1121	q11.2	CN Loss	7	0	24.5179	100
chr14:22,568,156-22,571,723	3567	q11.2	CN Loss	6	0	22.865	100
chr14:22,580,596-22,580,916	320	q11.2	CN Loss	7	0	24.7934	100
chr14:22,605,809-22,611,444	5635	q11.2	CN Loss	7	0	60.6061	100
chr14:22,615,967-22,616,616	649	q11.2	CN Loss	7	0	56.7493	100
chr14:22,621,815-22,623,849	2034	q11.2	CN Loss	7	0	50.9642	100
chr14:22,628,001-22,628,175	174	q11.2	CN Loss	7	0	51.7906	100
chr14:22,630,940-22,634,594	3654	q11.2	CN Loss	8	0	51.5152	100
chr14:22,653,565-22,655,955	2390	q11.2	CN Loss	8	0	31.1295	100
chr14:22,670,127-22,676,617	6490	q11.2	CN Loss	10	0	31.1295	100
chr14:22,686,427-22,689,324	2897	q11.2	CN Loss	9	0	29.7521	100
chr14:22,690,353-22,692,230	1877	q11.2	CN Loss	10	0	30.0275	100
chr14:22,698,802-22,699,038	236	q11.2	CN Loss	10	0	29.2011	100
chr14:22,703,791-22,705,619	1828	q11.2	CN Loss	10	0	28.0992	100
chr14:22,732,548-22,732,698	150	q11.2	CN Loss	10	0	25.8953	100
chr14:22,747,615-22,755,438	7823	q11.2	CN Loss	10	0	32.5069	100
chr14:22,772,518-22,774,151	1633	q11.2	CN Loss	9	0	33.3333	100
chr14:22,858,303-22,859,041	738	q11.2	CN Loss	10	0	51.7906	100
chr14:22,925,845-22,939,349	13504	q11.2	CN Loss	13	0	18.7328	100
chr14:22,942,754-22,943,305	551	q11.2	CN Loss	9	0	16.8044	100
chr14:22,943,617-22,944,991	1374	q11.2	CN Loss	9	0	15.7025	100
chr14:22,959,703-22,960,801	1098	q11.2	CN Loss	8	0	20.3857	100
chr14:22,978,668-22,991,145	12477	q11.2	CN Loss	8	0	3.58127	100
chr14:24,449,074-24,453,425	4351	q11.2	CN Loss	4	0	7.43802	100
chr14:24,488,417-24,489,015	598	q11.2	CN Loss	0	0	24.2424	100
chr14:24,497,396-24,499,873	2477	q11.2	CN Loss	0	0	40.4959	100
chr14:35,497,017-35,510,286	13269	q13.2	CN Loss	1	0	2.75482	100
chr14:41,628,352-41,645,896	17544	q21.1	CN Loss	0	0	31.9559	100
chr14:64,703,814-64,704,822	1008	q23.2	CN Loss	1	0	12.1212	0
chr14:70,018,208-70,022,720	4512	q24.1	CN Loss	0	0	5.78512	100
chr14:74,003,532-74,006,311	2779	q24.3	CN Loss	2	0	16.8044	100
chr14:74,019,259-74,025,440	6181	q24.3	CN Loss	2	0	16.2534	100
chr14:86,286,382-86,302,487	16105	q31.3	CN Loss	0	0	3.0303	100
chr14:94,324,487-94,331,001	6514	q32.12	CN Loss	0	0	4.13223	100
chr15:101,687,310-101,697,856	10546	q26.3	CN Loss	0	0	3.0303	100
chr15:20,263,261-20,342,067	78806	q11.1	CN Loss	1	0	5.50964	100
chr15:20,408,116-20,419,210	11094	q11.1	CN Loss	0	0	3.58127	100
chr15:20,443,338-20,470,708	27370	q11.1	CN Loss	0	0	4.40771	100
chr15:20,545,811-20,572,986	27175	q11.1	CN Loss	0	0	6.06061	100
chr15:20,586,422-20,586,571	149	q11.1	CN Loss	0	0	31.6804	100
chr15:20,601,937-20,604,558	2621	q11.1	CN Loss	1	0	10.1928	100
chr15:20,620,466-20,625,607	5141	q11.1	CN Loss	1	0	10.1928	100
chr15:20,837,072-20,849,467	12395	q11.2	CN Loss	0	0	7.98898	100
chr15:20,865,435-20,870,421	4986	q11.2	CN Loss	1	0	7.98898	100
chr15:21,071,687-21,149,178	77491	q11.2	CN Loss	4	1	6.88705	100
chr15:21,180,143-21,201,117	20974	q11.2	CN Loss	3	0	8.26446	100
chr15:22,289,147-22,297,617	8470	q11.2	CN Loss	1	0	25.3444	100
chr15:22,314,662-22,318,106	3444	q11.2	CN Loss	2	0	24.7934	100
chr15:22,336,559-22,346,306	9747	q11.2	CN Loss	2	0	25.0689	100
chr15:22,368,151-22,374,276	6125	q11.2	CN Loss	3	0	28.9256	100
chr15:22,410,272-22,543,435	133163	q11.2	CN Loss	5	1	22.314	100
chr15:24,055,118-24,062,494	7376	q11.2	CN Loss	0	0	2.75482	98.6985
chr15:24,391,779-24,430,922	39143	q11.2	CN Loss	2	0	3.30579	100
chr15:24,680,711-24,686,930	6219	q11.2	CN Loss	0	0	15.427	100
chr15:24,687,974-24,688,078	104	q11.2	CN Loss	0	0	12.9477	100
chr15:24,704,709-24,706,732	2023	q11.2	CN Loss	0	0	11.8457	100
chr15:24,714,040-24,714,815	775	q11.2	CN Loss	0	0	11.2948	100
chr15:30,492,374-30,501,989	9615	q13.2	CN Loss	2	0	6.33609	100
chr15:30,545,511-30,562,169	16658	q13.2	CN Loss	1	0	8.81543	100
chr15:30,731,893-30,854,857	122964	q13.2	CN Loss	3	0	3.0303	100
chr15:34,750,447-34,795,740	45293	q14	CN Loss	0	0	15.1515	100
chr15:40,244,684-40,257,502	12818	q15.1	CN Loss	1	0	4.40771	0
chr15:56,790,825-56,790,957	132	q21.3	CN Loss	0	0	6.33609	100
chr15:56,812,514-56,813,046	532	q21.3	CN Loss	0	0	3.58127	100
chr15:61,686,187-61,699,182	12995	q22.2	CN Loss	0	0	3.85675	100
chr15:71,688,479-71,699,415	10936	q23	CN Loss	2	0	9.91736	100
chr15:76,892,117-76,893,645	1528	q24.3	CN Loss	1	0	40.4959	100
chr15:97,817,879-97,832,912	15033	q26.2	CN Loss	0	0	4.95868	100
chr16:10,307,973-10,314,376	6403	p13.2	CN Loss	0	0	6.06061	100
chr16:11,898,832-11,912,480	13648	p13.13	CN Loss	0	0	3.30579	0
chr16:114,084-134,678	20594	p13.3	CN Loss	3	0	10.1928	100
chr16:15,049,772-15,054,035	4263	p13.11	CN Loss	0	0	3.0303	100
chr16:15,060,663-15,086,456	25793	p13.11	CN Loss	2	0	3.85675	100
chr16:16,082,597-16,098,811	16214	p13.11	CN Loss	1	0	4.13223	100
chr16:16,659,855-16,665,280	5425	p13.11	CN Loss	0	0	3.0303	100
chr16:16,693,601-16,698,524	4923	p13.11	CN Loss	0	0	3.0303	100
chr16:19,947,045-19,964,231	17186	p12.3	CN Loss	0	0	27.5482	100
chr16:22,586,999-22,620,694	33695	p12.2	CN Loss	2	0	3.0303	100
chr16:22,631,373-22,644,024	12651	p12.2	CN Loss	0	0	3.58127	100
chr16:3,218,075-3,234,234	16159	p13.3	CN Loss	0	0	3.0303	100
chr16:32,570,919-32,571,101	182	p11.2	CN Loss	0	0	17.6309	100
chr16:32,588,622-32,588,762	140	p11.2	CN Loss	0	0	20.1102	100
chr16:32,599,092-32,614,883	15791	p11.2	CN Loss	0	0	25.3444	100
chr16:32,624,293-32,630,911	6618	p11.2	CN Loss	0	0	24.7934	100
chr16:32,889,516-32,900,078	10562	p11.2	CN Loss	2	0	4.6832	100
chr16:33,099,472-33,131,706	32234	p11.2	CN Loss	0	0	4.40771	100
chr16:33,463,783-33,484,568	20785	p11.2	CN Loss	0	0	20.3857	100
chr16:33,526,638-33,548,661	22023	p11.2	CN Loss	0	0	22.0386	100
chr16:33,550,666-33,557,825	7159	p11.2	CN Loss	0	0	22.0386	100
chr16:33,593,359-33,609,088	15729	p11.2	CN Loss	0	0	22.314	100
chr16:5,604,969-5,606,197	1228	p13.3	CN Loss	1	0	3.30579	100
chr16:54,410,219-54,420,159	9940	q12.2	CN Loss	0	0	1.37741	100
chr16:55,797,408-55,809,345	11937	q12.2	CN Loss	2	0	21.4876	100
chr16:668,974-731,748	62774	p13.3	CN Loss	15	0	13.4986	100
chr16:70,164,991-70,198,049	33058	q22.1	CN Loss	4	0	4.95868	100
chr16:74,390,281-74,454,319	64038	q23.1	CN Loss	4	0	1.92837	100
chr16:78,372,018-78,380,475	8457	q23.1	CN Loss	1	0	35.5372	100
chr16:81,177,853-81,186,403	8550	q23.2	CN Loss	2	0	1.92837	100
chr16:83,197,201-83,209,151	11950	q23.3	CN Loss	1	0	1.37741	39.2636
chr16:83,892,151-83,894,118	1967	q23.3	CN Loss	0	0	2.20386	100
chr16:86,365,154-86,376,254	11100	q24.1	CN Loss	2	0	1.92837	0
chr16:86,770,822-86,777,719	6897	q24.1	CN Loss	0	0	1.65289	6.72756
chr17:1,310,467-1,342,320	31853	p13.3	CN Loss	1	0	4.6832	0
chr17:18,365,394-18,381,103	15709	p11.2	CN Loss	1	0	53.9945	100
chr17:19,500,767-19,537,952	37185	p11.2	CN Loss	0	0	2.75482	100
chr17:2,146,422-2,155,224	8802	p13.3	CN Loss	1	0	2.20386	0
chr17:29,404,646-29,427,149	22503	q11.2	CN Loss	2	1	5.23416	0
chr17:32,458,449-32,463,669	5220	q12	CN Loss	1	0	4.13223	0
chr17:34,438,140-34,450,751	12611	q12	CN Loss	0	0	2.75482	100
chr17:36,979,266-36,984,897	5631	q12	CN Loss	3	1	2.47934	0
chr17:37,590,311-37,605,237	14926	q12	CN Loss	1	0	4.13223	0
chr17:37,612,062-37,624,577	12515	q12	CN Loss	2	0	4.13223	14.0072
chr17:39,423,313-39,427,955	4642	q21.2	CN Loss	0	0	53.9945	100
chr17:43,649,753-43,655,395	5642	q21.31	CN Loss	0	0	8.53994	100
chr17:44,490,960-44,564,772	73812	q21.31	CN Loss	1	0	28.9256	100
chr17:44,656,802-44,711,940	55138	q21.31	CN Loss	2	0	30.303	100
chr17:53,622,683-53,630,194	7511	q22	CN Loss	0	0	5.50964	0
chr17:54,166,345-54,172,701	6356	q22	CN Loss	0	0	6.06061	100
chr17:57,328,112-57,346,699	18587	q22	CN Loss	1	0	2.47934	100
chr17:57,960,248-57,993,112	32864	q23.1	CN Loss	2	0	6.88705	60.1814
chr17:60,451,098-60,482,327	31229	q23.2	CN Loss	1	0	2.75482	69.6244
chr17:73,488,187-73,551,114	62927	q25.1	CN Loss	5	0	3.85675	100
chr18:1,925,988-1,929,988	4000	p11.32	CN Loss	0	0	2.20386	100
chr18:2,166,861-2,170,012	3151	p11.32	CN Loss	0	0	2.47934	0
chr18:29,658,111-29,666,941	8830	q12.1	CN Loss	0	0	1.37741	100
chr18:3,622,386-3,645,674	23288	p11.31	CN Loss	1	0	2.75482	10.8983
chr18:38,260,813-38,265,383	4570	q12.3	CN Loss	0	0	20.9366	100
chr18:4,973,798-4,982,830	9032	p11.31	CN Loss	0	0	22.865	0
chr18:40,056,585-40,057,125	540	q12.3	CN Loss	1	0	21.4876	100
chr18:51,332,045-51,353,622	21577	q21.2	CN Loss	0	0	6.88705	0
chr18:55,931,474-55,937,450	5976	q21.31	CN Loss	2	0	1.65289	100
chr18:63,727,519-63,728,398	879	q22.1	CN Loss	0	0	21.2121	100
chr18:63,907,150-63,911,469	4319	q22.1	CN Loss	0	0	15.427	100
chr18:64,959,437-64,961,502	2065	q22.1	CN Loss	0	0	7.43802	100
chr18:66,746,263-66,753,283	7020	q22.1	CN Loss	0	0	5.23416	100
chr19:1,921,994-1,926,015	4021	p13.3	CN Loss	1	0	2.75482	100
chr19:14,144,529-14,174,954	30425	p13.12	CN Loss	2	0	5.78512	100
chr19:15,293,777-15,298,866	5089	p13.12	CN Loss	1	0	3.0303	100
chr19:15,301,276-15,311,409	10133	p13.12	CN Loss	1	0	2.75482	100
chr19:17,788,655-17,789,288	633	p13.11	CN Loss	1	0	11.0193	100
chr19:2,137,237-2,166,701	29464	p13.3	CN Loss	2	0	2.75482	100
chr19:2,411,151-2,429,804	18653	p13.3	CN Loss	4	0	3.58127	0
chr19:2,549,130-2,554,510	5380	p13.3	CN Loss	1	0	3.30579	100
chr19:2,572,381-2,572,524	143	p13.3	CN Loss	1	0	5.50964	100
chr19:20,605,952-20,702,362	96410	p12	CN Loss	2	0	11.2948	100
chr19:24,393,839-24,424,033	30194	p12 - p11	CN Loss	0	0	12.6722	100
chr19:24,431,867-24,434,922	3055	p11	CN Loss	0	0	13.7741	100
chr19:24,463,247-24,464,955	1708	p11	CN Loss	0	0	18.1818	100
chr19:35,661,245-35,665,309	4064	q13.12	CN Loss	0	0	6.06061	100
chr19:35,782,355-35,795,697	13342	q13.12	CN Loss	1	0	9.91736	100
chr19:35,852,423-35,861,410	8987	q13.12	CN Loss	0	0	45.4545	100
chr19:36,846,013-36,847,471	1458	q13.12	CN Loss	1	0	17.0799	100
chr19:39,278,582-39,281,674	3092	q13.2	CN Loss	1	0	8.53994	100
chr19:39,294,587-39,304,286	9699	q13.2	CN Loss	1	0	3.85675	100
chr19:41,360,451-41,365,539	5088	q13.2	CN Loss	0	0	5.23416	100
chr19:43,448,363-43,490,527	42164	q13.31	CN Loss	4	0	3.85675	100
chr19:43,540,174-43,545,923	5749	q13.31	CN Loss	3	0	2.75482	100
chr19:43,721,984-43,738,612	16628	q13.31	CN Loss	1	0	14.876	100
chr19:43,781,460-43,786,300	4840	q13.31	CN Loss	0	0	2.75482	100
chr19:49,386,834-49,394,057	7223	q13.33	CN Loss	1	0	18.4573	100
chr19:50,991,340-51,031,735	40395	q13.33	CN Loss	3	0	2.75482	10.0953
chr19:51,458,344-51,483,088	24744	q13.41	CN Loss	2	0	5.50964	7.62609
chr19:52,144,480-52,151,557	7077	q13.41	CN Loss	1	0	4.6832	100
chr19:54,573,828-54,594,131	20303	q13.42	CN Loss	2	0	2.75482	100
chr19:54,736,101-54,747,330	11229	q13.42	CN Loss	2	0	2.75482	100
chr19:54,917,719-54,931,200	13481	q13.42	CN Loss	2	0	3.30579	100
chr19:55,301,526-55,335,101	33575	q13.42	CN Loss	8	0	3.30579	100
chr19:55,622,951-55,632,718	9767	q13.42	CN Loss	1	0	3.58127	100
chr19:8,241,063-8,245,593	4530	p13.2	CN Loss	0	0	3.0303	100
chr2:106,883,338-106,886,312	2974	q12.2	CN Loss	0	0	12.6722	100
chr2:113,469,860-113,471,219	1359	q13	CN Loss	0	0	1.92837	100
chr2:114,547,616-114,576,368	28752	q14.1	CN Loss	0	0	1.92837	19.2265
chr2:115,539,653-115,542,044	2391	q14.1	CN Loss	1	0	2.20386	100
chr2:118,365,279-118,372,132	6853	q14.1	CN Loss	0	0	2.20386	100
chr2:120,106,781-120,123,128	16347	q14.2	CN Loss	1	0	1.37741	0
chr2:123,476,716-123,482,947	6231	q14.3	CN Loss	0	0	1.65289	100
chr2:129,638,490-129,639,767	1277	q14.3	CN Loss	0	0	20.9366	100
chr2:14,704,328-14,708,529	4201	p24.3	CN Loss	0	0	4.40771	100
chr2:146,861,637-146,861,950	313	q22.3	CN Loss	0	0	1.37741	100
chr2:146,865,213-146,866,330	1117	q22.3	CN Loss	0	0	22.5895	100
chr2:160,120,693-160,144,379	23686	q24.2	CN Loss	1	0	1.65289	0.561513
chr2:166,506,928-166,524,648	17720	q24.3	CN Loss	1	0	2.75482	3.1772
chr2:170,122,796-170,150,269	27473	q31.1	CN Loss	1	0	1.37741	18.4472
chr2:178,493,246-178,506,613	13367	q31.2	CN Loss	1	0	3.58127	3.41887
chr2:180,420,098-180,421,505	1407	q31.2	CN Loss	1	0	8.81543	100
chr2:184,086,092-184,089,428	3336	q32.1	CN Loss	0	0	5.78512	100
chr2:184,794,527-184,802,309	7782	q32.1	CN Loss	0	0	9.64187	100
chr2:203,211,525-203,262,252	50727	q33.1	CN Loss	1	0	2.75482	0
chr2:203,293,052-203,294,433	1381	q33.1	CN Loss	1	0	2.47934	100
chr2:203,312,111-203,337,431	25320	q33.2	CN Loss	1	0	2.20386	38.0964
chr2:205,843-216,203	10360	p25.3	CN Loss	0	0	4.6832	100
chr2:208,355,707-208,358,987	3280	q33.3	CN Loss	0	0	22.314	100
chr2:213,186,444-213,187,223	779	q34	CN Loss	1	0	11.8457	100
chr2:228,609,820-228,644,667	34847	q36.3	CN Loss	0	0	1.92837	0.536632
chr2:230,822,305-230,823,709	1404	q36.3	CN Loss	1	0	2.75482	100
chr2:232,725,596-232,747,727	22131	q37.1	CN Loss	0	0	1.92837	100
chr2:234,950,050-234,954,310	4260	q37.1	CN Loss	0	0	6.06061	100
chr2:24,606,968-24,610,566	3598	p23.3	CN Loss	0	0	7.43802	100
chr2:242,955,960-242,958,120	2160	q37.3	CN Loss	0	0	12.1212	100
chr2:34,705,184-34,726,688	21504	p22.3	CN Loss	0	0	59.5041	100
chr2:35,972,005-35,987,932	15927	p22.3	CN Loss	0	0	4.6832	100
chr2:36,333,927-36,335,604	1677	p22.3	CN Loss	0	0	14.0496	100
chr2:36,949,766-36,956,606	6840	p22.2	CN Loss	1	0	2.75482	7.7193
chr2:37,986,706-37,994,764	8058	p22.2	CN Loss	0	0	1.92837	100
chr2:4,218,201-4,219,541	1340	p25.3	CN Loss	0	0	14.0496	100
chr2:41,238,906-41,242,795	3889	p22.1	CN Loss	0	0	12.1212	100
chr2:41,251,501-41,251,778	277	p22.1	CN Loss	0	0	2.75482	100
chr2:46,722,336-46,724,350	2014	p21	CN Loss	0	0	3.30579	100
chr2:49,646,564-49,661,092	14528	p16.3	CN Loss	0	0	1.92837	50.9774
chr2:52,764,644-52,765,406	762	p16.3	CN Loss	0	0	43.8017	100
chr2:52,765,566-52,781,176	15610	p16.3	CN Loss	0	0	43.2507	100
chr2:55,168,448-55,182,587	14139	p16.1	CN Loss	1	0	2.47934	0
chr2:73,991,008-74,051,375	60367	p13.1	CN Loss	2	0	1.92837	100
chr2:74,128,413-74,139,693	11280	p13.1	CN Loss	1	0	12.1212	0.425532
chr2:90,045,055-90,121,358	76303	p11.2	CN Loss	0	0	8.53994	100
chr2:90,223,983-90,248,654	24671	p11.2	CN Loss	0	0	8.53994	100
chr2:98,129,480-98,146,178	16698	q11.2	CN Loss	1	0	6.61157	100
chr20:1,560,552-1,560,674	122	p13	CN Loss	1	0	24.7934	100
chr20:1,560,862-1,560,937	75	p13	CN Loss	1	0	24.5179	100
chr20:1,567,687-1,567,875	188	p13	CN Loss	1	0	46.832	100
chr20:1,571,344-1,571,754	410	p13	CN Loss	1	0	56.4738	100
chr20:2,618,780-2,631,677	12897	p13	CN Loss	1	0	6.33609	9.04086
chr20:20,792,352-20,803,999	11647	p11.23	CN Loss	0	0	1.65289	0
chr20:31,274,263-31,319,446	45183	q11.21	CN Loss	1	0	1.65289	21.2956
chr20:34,354,906-34,392,447	37541	q11.22	CN Loss	2	0	2.20386	0
chr20:4,242,611-4,247,669	5058	p13	CN Loss	0	0	1.65289	0
chr20:4,309,774-4,320,059	10285	p13	CN Loss	0	0	1.92837	0
chr20:43,873,877-43,882,793	8916	q13.12	CN Loss	1	0	2.47934	0
chr20:45,778,546-45,789,447	10901	q13.12	CN Loss	1	0	2.20386	100
chr20:45,958,242-45,979,851	21609	q13.12	CN Loss	3	0	2.20386	100
chr20:46,015,135-46,017,520	2385	q13.12	CN Loss	0	0	1.65289	100
chr20:46,031,985-46,078,353	46368	q13.12	CN Loss	0	0	2.20386	100
chr20:46,079,819-46,082,779	2960	q13.12	CN Loss	0	0	2.20386	100
chr20:52,318,158-52,322,736	4578	q13.2	CN Loss	0	0	4.40771	100
chr20:52,440,151-52,441,215	1064	q13.2	CN Loss	0	0	7.98898	100
chr20:52,651,798-52,652,890	1092	q13.2	CN Loss	1	0	12.9477	100
chr20:52,667,505-52,669,252	1747	q13.2	CN Loss	1	0	4.40771	100
chr20:707,211-714,580	7369	p13	CN Loss	0	0	2.47934	0
chr20:8,512,478-8,522,785	10307	p12.3	CN Loss	1	0	2.47934	100
chr21:10,931,826-10,933,653	1827	p11.1	CN Loss	2	0	6.88705	100
chr21:10,943,243-10,948,489	5246	p11.1	CN Loss	2	0	6.61157	100
chr21:10,953,448-10,954,185	737	p11.1	CN Loss	2	0	7.98898	100
chr21:10,988,413-11,001,557	13144	p11.1	CN Loss	2	0	7.16253	100
chr21:23,653,455-23,665,822	12367	q21.1	CN Loss	0	0	5.50964	100
chr21:31,254,730-31,270,266	15536	q21.3	CN Loss	1	0	1.37741	0
chr21:34,848,111-34,854,160	6049	q22.11	CN Loss	2	0	5.78512	100
chr21:37,861,303-37,883,280	21977	q22.13	CN Loss	1	0	1.65289	71.0561
chr21:40,372,963-40,386,825	13862	q22.2	CN Loss	0	0	1.37741	0
chr21:43,312,997-43,320,630	7633	q22.3	CN Loss	1	0	1.92837	56.8584
chr21:9,764,385-10,884,790	1120405	p11.2	CN Loss	6	2	6.88705	16.6769
chr22:16,206,147-16,236,200	30053	q11.1	CN Loss	0	0	3.30579	100
chr22:16,245,684-16,252,327	6643	q11.1	CN Loss	1	0	3.58127	100
chr22:16,268,562-16,281,398	12836	q11.1	CN Loss	3	0	3.58127	100
chr22:20,764,853-20,775,027	10174	q11.21	CN Loss	0	0	2.75482	100
chr22:21,721,662-21,726,049	4387	q11.21	CN Loss	0	0	3.58127	100
chr22:21,805,656-21,807,793	2137	q11.21	CN Loss	1	0	6.33609	100
chr22:21,816,254-21,824,640	8386	q11.21	CN Loss	3	0	7.16253	100
chr22:22,381,723-22,381,971	248	q11.22	CN Loss	2	0	31.9559	100
chr22:22,467,429-22,474,258	6829	q11.22	CN Loss	1	0	4.40771	100
chr22:22,503,432-22,504,278	846	q11.22	CN Loss	1	0	20.3857	100
chr22:22,549,843-22,551,371	1528	q11.22	CN Loss	1	0	4.40771	100
chr22:24,301,545-24,312,563	11018	q11.23	CN Loss	4	0	6.88705	100
chr22:24,314,521-24,325,245	10724	q11.23	CN Loss	3	0	7.7135	100
chr22:24,347,476-24,370,750	23274	q11.23	CN Loss	0	0	21.2121	100
chr22:25,702,860-25,719,035	16175	q11.23	CN Loss	2	0	2.47934	100
chr22:26,339,633-26,349,515	9882	q12.1	CN Loss	1	0	3.30579	0
chr22:31,900,291-31,921,840	21549	q12.2	CN Loss	2	0	2.75482	100
chr22:36,787,115-36,802,453	15338	q12.3	CN Loss	0	0	3.85675	100
chr22:39,368,664-39,373,140	4476	q13.1	CN Loss	1	0	18.7328	100
chr22:39,389,736-39,392,072	2336	q13.1	CN Loss	2	0	6.88705	100
chr22:43,062,211-43,078,763	16552	q13.2	CN Loss	0	0	3.0303	100
chr22:44,692,176-44,699,737	7561	q13.31	CN Loss	1	0	9.91736	100
chr22:45,215,298-45,226,594	11296	q13.31	CN Loss	3	0	3.85675	0
chr22:46,865,433-46,874,102	8669	q13.31	CN Loss	1	0	3.58127	100
chr22:49,784,472-49,796,780	12308	q13.33	CN Loss	0	0	2.75482	0
chr3:0-77,237	77237	p26.3	CN Loss	0	0	3.30579	22.2847
chr3:10,191,109-10,192,939	1830	p25.3	CN Loss	1	0	1.65289	0
chr3:129,787,227-129,791,189	3962	q22.1	CN Loss	0	0	24.7934	100
chr3:129,792,704-129,792,833	129	q22.1	CN Loss	0	0	23.9669	100
chr3:148,966,409-148,969,600	3191	q25.1	CN Loss	0	0	9.64187	100
chr3:151,536,003-151,544,584	8581	q25.1	CN Loss	2	0	4.95868	100
chr3:151,720,441-151,729,787	9346	q25.1	CN Loss	0	0	2.20386	0
chr3:152,350,041-152,356,343	6302	q25.2	CN Loss	0	0	1.65289	100
chr3:162,137,863-162,143,477	5614	q26.1	CN Loss	0	0	3.0303	100
chr3:162,540,241-162,543,103	2862	q26.1	CN Loss	1	0	23.416	100
chr3:165,040,989-165,083,684	42695	q26.1	CN Loss	0	0	1.92837	100
chr3:169,181,983-169,200,036	18053	q26.2	CN Loss	2	0	1.65289	0
chr3:175,888,258-175,914,423	26165	q26.32	CN Loss	0	0	3.85675	100
chr3:176,459,614-176,484,339	24725	q26.32	CN Loss	0	0	2.20386	0
chr3:178,887,779-178,890,195	2416	q26.32	CN Loss	1	0	22.0386	0
chr3:189,363,754-189,367,819	4065	q28	CN Loss	1	0	6.06061	100
chr3:192,880,657-192,882,435	1778	q29	CN Loss	0	0	41.8733	100
chr3:195,429,713-195,429,924	211	q29	CN Loss	2	0	11.2948	100
chr3:195,464,417-195,469,184	4767	q29	CN Loss	1	0	8.81543	100
chr3:195,477,389-195,480,773	3384	q29	CN Loss	1	0	7.43802	100
chr3:195,661,542-195,722,034	60492	q29	CN Loss	2	0	1.65289	100
chr3:196,519,744-196,544,135	24391	q29	CN Loss	1	0	2.75482	100
chr3:26,611,658-26,611,892	234	p24.1	CN Loss	0	0	4.95868	0
chr3:35,775,119-35,780,756	5637	p22.3	CN Loss	2	0	2.47934	0
chr3:37,979,762-37,986,906	7144	p22.2	CN Loss	1	0	13.7741	100
chr3:42,376,173-42,399,258	23085	p22.1	CN Loss	0	0	2.20386	100
chr3:45,217,649-45,222,666	5017	p21.31	CN Loss	0	0	4.95868	0
chr3:46,797,597-46,854,534	56937	p21.31	CN Loss	2	0	4.95868	100
chr3:47,832,694-47,840,174	7480	p21.31	CN Loss	0	0	6.06061	100
chr3:48,168,893-48,193,299	24406	p21.31	CN Loss	0	0	3.85675	100
chr3:51,499,163-51,535,492	36329	p21.2	CN Loss	2	0	1.92837	0
chr3:53,031,895-53,032,032	137	p21.1	CN Loss	1	0	17.9063	100
chr3:53,037,247-53,038,786	1539	p21.1	CN Loss	1	0	19.2837	100
chr3:53,039,022-53,039,240	218	p21.1	CN Loss	1	0	19.8347	100
chr3:53,039,373-53,039,583	210	p21.1	CN Loss	1	0	19.8347	100
chr3:53,043,185-53,045,808	2623	p21.1	CN Loss	1	0	8.53994	100
chr3:53,658,160-53,663,563	5403	p21.1	CN Loss	1	0	2.47934	0
chr3:6,651,361-6,652,530	1169	p26.1	CN Loss	1	0	25.0689	100
chr3:60,537,704-60,545,515	7811	p14.2	CN Loss	1	0	2.75482	100
chr3:65,199,258-65,199,785	527	p14.1	CN Loss	0	0	14.0496	100
chr3:65,203,535-65,207,292	3757	p14.1	CN Loss	0	0	14.0496	100
chr3:68,746,212-68,746,832	620	p14.1	CN Loss	0	0	46.281	100
chr3:71,474,175-71,493,998	19823	p13	CN Loss	2	0	2.20386	80.9766
chr3:75,449,724-75,500,189	50465	p12.3	CN Loss	4	0	17.9063	100
chr3:84,700,307-84,701,958	1651	p12.1	CN Loss	2	0	12.1212	100
chr3:89,406,985-89,416,880	9895	p11.1	CN Loss	1	0	9.64187	100
chr3:90,309,467-91,000,000	690533	p11.1 - q11.1	CN Loss	0	0	3.0303	28.2951
chr3:98,948,563-98,949,063	500	q12.1	CN Loss	0	0	39.1185	100
chr4:1,512,191-1,571,669	59478	p16.3	CN Loss	0	0	3.0303	100
chr4:10,228,849-10,231,374	2525	p16.1	CN Loss	0	0	48.7603	100
chr4:10,398,389-10,400,327	1938	p16.1	CN Loss	0	0	34.4353	100
chr4:108,066,214-108,069,966	3752	q25	CN Loss	1	0	7.16253	100
chr4:111,004,544-111,005,722	1178	q25	CN Loss	1	0	5.50964	37.9457
chr4:115,178,947-115,179,450	503	q26	CN Loss	0	0	23.6915	100
chr4:116,173,252-116,178,154	4902	q26	CN Loss	0	0	6.06061	100
chr4:122,283,092-122,283,933	841	q27	CN Loss	2	0	10.4683	100
chr4:137,939,941-137,949,007	9066	q28.3	CN Loss	0	0	2.20386	100
chr4:138,092,547-138,094,186	1639	q28.3	CN Loss	0	0	27.8237	100
chr4:138,182,578-138,183,413	835	q28.3	CN Loss	0	0	2.75482	100
chr4:140,046,948-140,049,662	2714	q31.1	CN Loss	1	0	1.92837	0
chr4:144,725,225-144,738,814	13589	q31.21	CN Loss	0	0	1.65289	100
chr4:152,791,652-152,792,092	440	q31.3	CN Loss	0	0	10.4683	100
chr4:156,968,386-156,973,951	5565	q32.1	CN Loss	0	0	4.13223	100
chr4:160,224,851-160,227,756	2905	q32.1	CN Loss	1	0	1.65289	0
chr4:160,305,743-160,325,442	19699	q32.1	CN Loss	0	0	1.65289	0
chr4:161,047,045-161,069,129	22084	q32.1	CN Loss	0	0	3.0303	100
chr4:161,880,859-161,884,305	3446	q32.2	CN Loss	0	0	17.6309	100
chr4:162,207,115-162,220,493	13378	q32.2	CN Loss	0	0	1.65289	100
chr4:17,461,841-17,470,897	9056	p15.32	CN Loss	0	0	3.58127	27.1643
chr4:172,365,159-172,367,575	2416	q34.1	CN Loss	0	0	6.61157	100
chr4:172,377,109-172,377,584	475	q34.1	CN Loss	0	0	36.6391	100
chr4:172,989,157-172,992,756	3599	q34.1	CN Loss	1	0	19.8347	100
chr4:178,891,459-178,894,228	2769	q34.3	CN Loss	1	0	1.65289	60.0939
chr4:181,239,372-181,249,417	10045	q34.3	CN Loss	0	0	1.65289	0
chr4:183,748,518-183,778,557	30039	q35.1	CN Loss	0	0	1.92837	16.8115
chr4:189,437,007-189,438,647	1640	q35.2	CN Loss	2	0	3.0303	100
chr4:23,295,716-23,299,905	4189	p15.2	CN Loss	1	0	5.50964	100
chr4:26,184,047-26,192,179	8132	p15.2	CN Loss	0	0	4.6832	100
chr4:34,795,786-34,820,276	24490	p15.1	CN Loss	0	0	50.4132	100
chr4:36,013,003-36,016,518	3515	p14	CN Loss	1	0	7.7135	0
chr4:39,392,308-39,409,444	17136	p14	CN Loss	1	0	1.92837	0
chr4:39,969,025-40,028,437	59412	p14	CN Loss	1	0	2.47934	100
chr4:48,253,665-48,260,472	6807	p11	CN Loss	1	0	4.95868	0
chr4:49,148,878-49,165,852	16974	p11	CN Loss	0	0	3.58127	100
chr4:55,111,661-55,120,570	8909	q12	CN Loss	1	0	3.30579	0
chr4:55,121,114-55,122,891	1777	q12	CN Loss	1	0	4.40771	0
chr4:64,704,718-64,705,570	852	q13.1	CN Loss	0	0	24.7934	100
chr4:69,396,193-69,396,464	271	q13.2	CN Loss	0	0	12.1212	100
chr4:69,416,983-69,480,908	63925	q13.2	CN Loss	0	0	11.8457	100
chr4:69,481,330-69,482,886	1556	q13.2	CN Loss	0	0	11.8457	100
chr4:70,152,042-70,203,201	51159	q13.2	CN Loss	2	0	23.416	100
chr4:84,423,296-84,440,878	17582	q21.23	CN Loss	0	0	2.47934	100
chr4:84,485,280-84,503,955	18675	q21.23	CN Loss	1	0	2.47934	0
chr4:86,976,494-86,979,854	3360	q21.3	CN Loss	2	0	7.43802	100
chr4:9,459,097-9,471,213	12116	p16.1	CN Loss	0	0	2.47934	100
chr5:104,489,046-104,500,681	11635	q21.2 - q21.3	CN Loss	0	0	3.0303	100
chr5:106,232,777-106,233,038	261	q21.3	CN Loss	0	0	3.0303	100
chr5:113,325,638-113,336,178	10540	q22.3	CN Loss	0	0	1.92837	72.7609
chr5:117,388,516-117,396,706	8190	q23.1	CN Loss	0	0	6.33609	100
chr5:12,819,521-12,822,250	2729	p15.2	CN Loss	0	0	12.6722	100
chr5:125,949,332-125,965,664	16332	q23.2	CN Loss	1	0	2.75482	0
chr5:126,056,038-126,059,813	3775	q23.2	CN Loss	0	0	3.30579	0
chr5:130,583,520-130,587,833	4313	q23.3	CN Loss	0	0	2.20386	100
chr5:137,810,736-137,816,090	5354	q31.2	CN Loss	0	0	1.92837	100
chr5:140,221,279-140,236,439	15160	q31.3	CN Loss	10	0	10.7438	100
chr5:142,405,396-142,418,151	12755	q31.3	CN Loss	1	0	1.92837	0
chr5:149,515,477-149,526,214	10737	q32	CN Loss	1	0	2.75482	1.07106
chr5:149,823,163-149,856,620	33457	q33.1	CN Loss	2	0	1.92837	95.7259
chr5:15,718,863-15,720,531	1668	p15.1	CN Loss	1	0	7.16253	100
chr5:151,515,774-151,519,311	3537	q33.1	CN Loss	1	0	33.8843	86.6271
chr5:155,482,317-155,488,990	6673	q33.2	CN Loss	1	0	31.405	100
chr5:17,343,359-17,357,260	13901	p15.1	CN Loss	2	0	2.47934	100
chr5:17,601,895-17,608,003	6108	p15.1	CN Loss	0	0	4.6832	100
chr5:17,627,577-17,633,640	6063	p15.1	CN Loss	0	0	2.47934	100
chr5:171,653,553-171,658,662	5109	q35.1	CN Loss	1	0	4.13223	100
chr5:174,155,069-174,181,847	26778	q35.2	CN Loss	2	1	1.65289	4.47756
chr5:177,182,959-177,233,633	50674	q35.3	CN Loss	2	0	1.92837	100
chr5:177,388,194-177,405,667	17473	q35.3	CN Loss	0	0	2.20386	75.8599
chr5:180,376,610-180,417,785	41175	q35.3	CN Loss	2	0	31.405	100
chr5:27,524,921-27,526,004	1083	p14.1	CN Loss	0	0	9.91736	100
chr5:3,267,562-3,282,755	15193	p15.33	CN Loss	0	0	1.92837	0
chr5:3,657,639-3,672,248	14609	p15.33	CN Loss	0	0	2.75482	100
chr5:33,528,640-33,532,777	4137	p13.3	CN Loss	1	0	1.65289	100
chr5:46,195,999-46,204,367	8368	p11	CN Loss	0	0	7.98898	100
chr5:46,248,989-46,261,151	12162	p11	CN Loss	0	0	11.2948	100
chr5:49,520,000-49,564,713	44713	q11.1	CN Loss	0	0	6.33609	94.6637
chr5:57,330,226-57,331,881	1655	q11.2	CN Loss	0	0	31.6804	100
chr5:6,569,285-6,580,764	11479	p15.31	CN Loss	0	0	1.92837	100
chr5:67,283,563-67,289,197	5634	q13.1	CN Loss	0	0	3.30579	0
chr5:69,175,781-69,233,435	57654	q13.2	CN Loss	5	0	3.85675	100
chr5:692,053-708,278	16225	p15.33	CN Loss	1	0	2.75482	100
chr5:7,173,413-7,196,280	22867	p15.31	CN Loss	0	0	3.0303	100
chr5:70,254,899-70,254,904	5	q13.2	CN Loss	1	0	4.13223	100
chr5:75,234,956-75,239,265	4309	q13.3	CN Loss	0	0	2.75482	0
chr5:762,091-773,136	11045	p15.33	CN Loss	0	0	18.7328	100
chr5:8,702,387-8,748,430	46043	p15.31	CN Loss	0	0	6.88705	100
chr5:81,419,021-81,451,420	32399	q14.2	CN Loss	1	0	1.65289	100
chr5:813,828-817,921	4093	p15.33	CN Loss	1	0	7.43802	100
chr5:9,902,394-9,923,700	21306	p15.2	CN Loss	1	0	1.65289	100
chr5:96,110,575-96,117,120	6545	q15	CN Loss	2	0	12.9477	4.2628
chr5:97,049,283-97,096,533	47250	q15	CN Loss	0	0	4.13223	100
chr6:103,742,914-103,747,670	4756	q16.3	CN Loss	0	0	26.7218	100
chr6:103,765,576-103,769,807	4231	q16.3	CN Loss	0	0	6.33609	100
chr6:110,396,433-110,414,333	17900	q21	CN Loss	0	0	3.30579	100
chr6:111,009,370-111,035,241	25871	q21	CN Loss	2	0	2.20386	0
chr6:111,153,636-111,163,396	9760	q21	CN Loss	1	0	3.30579	0
chr6:116,837,783-116,867,231	29448	q22.1	CN Loss	3	0	5.23416	0
chr6:15,104,274-15,131,506	27232	p23	CN Loss	0	0	2.75482	0
chr6:18,226,001-18,236,104	10103	p22.3	CN Loss	1	0	4.6832	0
chr6:250,596-251,607	1011	p25.3	CN Loss	0	0	3.30579	100
chr6:26,738,956-26,756,972	18016	p22.2	CN Loss	0	0	11.2948	100
chr6:268,720-280,041	11321	p25.3	CN Loss	0	0	20.3857	100
chr6:29,836,036-29,836,463	427	p22.1	CN Loss	1	0	12.3967	100
chr6:29,836,600-29,836,906	306	p22.1	CN Loss	1	0	12.3967	100
chr6:29,837,158-29,837,187	29	p22.1	CN Loss	1	0	14.6006	100
chr6:29,849,196-29,849,483	287	p22.1	CN Loss	1	0	15.978	100
chr6:29,850,624-29,861,246	10622	p22.1	CN Loss	2	0	26.7218	100
chr6:29,873,793-29,874,676	883	p22.1	CN Loss	2	0	24.5179	100
chr6:3,476,227-3,483,617	7390	p25.2	CN Loss	0	0	1.92837	2.40866
chr6:31,286,821-31,295,976	9155	p21.33	CN Loss	2	0	6.33609	100
chr6:31,337,861-31,341,509	3648	p21.33	CN Loss	0	0	2.20386	100
chr6:32,469,943-32,476,528	6585	p21.32	CN Loss	0	0	15.7025	100
chr6:32,493,107-32,497,161	4054	p21.32	CN Loss	2	0	19.2837	100
chr6:32,504,888-32,508,880	3992	p21.32	CN Loss	2	0	19.8347	100
chr6:32,513,202-32,537,489	24287	p21.32	CN Loss	3	0	20.9366	100
chr6:32,539,528-32,540,544	1016	p21.32	CN Loss	2	0	21.2121	100
chr6:32,567,015-32,570,206	3191	p21.32	CN Loss	0	0	21.4876	100
chr6:32,584,562-32,590,239	5677	p21.32	CN Loss	0	0	21.7631	100
chr6:32,598,275-32,602,194	3919	p21.32	CN Loss	0	0	19.0083	100
chr6:32,604,968-32,605,736	768	p21.32	CN Loss	1	0	18.7328	100
chr6:32,608,091-32,614,520	6429	p21.32	CN Loss	1	0	18.1818	100
chr6:32,624,448-32,638,621	14173	p21.32	CN Loss	2	0	16.2534	100
chr6:32,670,122-32,670,276	154	p21.32	CN Loss	0	0	1.92837	100
chr6:32,675,051-32,681,909	6858	p21.32	CN Loss	0	0	2.47934	100
chr6:32,783,207-32,785,334	2127	p21.32	CN Loss	2	0	2.75482	0
chr6:32,786,947-32,790,602	3655	p21.32	CN Loss	1	0	2.75482	0
chr6:33,053,668-33,056,610	2942	p21.32	CN Loss	1	0	4.40771	100
chr6:331,258-342,985	11727	p25.3	CN Loss	1	0	9.36639	100
chr6:347,252-350,364	3112	p25.3	CN Loss	1	0	9.36639	100
chr6:53,931,076-53,933,602	2526	p12.1	CN Loss	2	0	2.47934	100
chr6:62,220,625-62,234,533	13908	q11.1	CN Loss	0	0	38.843	100
chr6:66,400,001-66,403,838	3837	q12	CN Loss	1	0	7.16253	100
chr6:67,043,220-67,044,033	813	q12	CN Loss	0	0	13.2231	100
chr6:74,592,335-74,599,375	7040	q13	CN Loss	0	0	10.7438	100
chr6:77,441,475-77,452,723	11248	q14.1	CN Loss	0	0	42.1488	100
chr6:78,979,467-79,032,455	52988	q14.1	CN Loss	0	0	41.5978	100
chr6:81,284,965-81,288,180	3215	q14.1	CN Loss	0	0	12.1212	100
chr6:827,918-837,164	9246	p25.3	CN Loss	0	0	3.0303	96.658
chr6:94,582,106-94,591,448	9342	q16.1	CN Loss	0	0	1.92837	66.9022
chr7:101,068,412-101,121,622	53210	q22.1	CN Loss	1	0	1.92837	100
chr7:105,133,859-105,141,368	7509	q22.3	CN Loss	1	0	16.8044	100
chr7:105,831,626-105,834,217	2591	q22.3	CN Loss	0	0	1.92837	0
chr7:109,437,385-109,437,674	289	q31.1	CN Loss	0	0	41.8733	100
chr7:109,441,228-109,441,437	209	q31.1	CN Loss	0	0	17.3554	100
chr7:116,152,699-116,164,104	11405	q31.2	CN Loss	1	0	2.20386	0
chr7:126,045,715-126,046,746	1031	q31.33	CN Loss	0	0	10.7438	100
chr7:13,989,595-13,991,514	1919	p21.2	CN Loss	1	0	8.81543	100
chr7:133,785,397-133,787,117	1720	q33	CN Loss	0	0	46.5565	100
chr7:141,770,521-141,770,580	59	q34	CN Loss	1	0	31.405	100
chr7:141,770,775-141,783,570	12795	q34	CN Loss	1	0	31.1295	100
chr7:141,787,336-141,790,131	2795	q34	CN Loss	1	0	33.0579	100
chr7:142,023,313-142,024,216	903	q34	CN Loss	3	0	15.1515	100
chr7:142,257,596-142,262,573	4977	q34	CN Loss	2	0	2.75482	0
chr7:142,445,369-142,448,711	3342	q34	CN Loss	5	0	2.47934	100
chr7:142,479,513-142,479,765	252	q34	CN Loss	7	0	22.865	100
chr7:142,485,227-142,485,735	508	q34	CN Loss	4	0	24.5179	100
chr7:142,828,743-142,894,746	66003	q34	CN Loss	2	0	1.92837	82.7447
chr7:143,223,425-143,266,273	42848	q35	CN Loss	0	0	3.30579	100
chr7:143,477,334-143,497,983	20649	q35	CN Loss	2	0	4.6832	100
chr7:143,710,415-143,711,482	1067	q35	CN Loss	0	0	1.92837	100
chr7:143,952,902-143,961,621	8719	q35	CN Loss	4	0	5.78512	100
chr7:143,984,961-144,015,769	30808	q35	CN Loss	1	0	4.95868	100
chr7:148,774,702-148,794,504	19802	q36.1	CN Loss	1	0	1.92837	0
chr7:154,964,969-154,966,910	1941	q36.2	CN Loss	0	0	6.06061	21.1231
chr7:154,966,932-154,967,116	184	q36.2	CN Loss	0	0	6.06061	0
chr7:155,072-159,962	4890	p22.3	CN Loss	0	0	6.61157	100
chr7:159,117,767-159,138,663	20896	q36.3	CN Loss	0	0	2.75482	51.5601
chr7:2,398,159-2,416,772	18613	p22.3	CN Loss	1	0	3.58127	0
chr7:28,267,816-28,280,914	13098	p15.1	CN Loss	2	0	1.65289	0
chr7:3,611,485-3,621,583	10098	p22.2	CN Loss	1	0	1.65289	100
chr7:35,533,256-35,536,232	2976	p14.2	CN Loss	0	0	1.65289	0
chr7:38,319,631-38,323,208	3577	p14.1	CN Loss	2	0	24.5179	100
chr7:38,329,244-38,330,327	1083	p14.1	CN Loss	2	0	31.6804	100
chr7:38,331,062-38,331,153	91	p14.1	CN Loss	2	0	31.405	100
chr7:38,331,280-38,331,430	150	p14.1	CN Loss	2	0	28.3747	100
chr7:38,332,641-38,335,077	2436	p14.1	CN Loss	2	0	22.5895	100
chr7:38,385,816-38,386,795	979	p14.1	CN Loss	2	0	1.92837	100
chr7:4,514,126-4,540,561	26435	p22.1	CN Loss	0	0	3.85675	100
chr7:47,613,532-47,634,691	21159	p12.3	CN Loss	1	0	1.37741	25.6061
chr7:6,347,090-6,364,106	17016	p22.1	CN Loss	0	0	2.75482	100
chr7:62,156,628-62,161,870	5242	q11.21	CN Loss	0	0	1.92837	100
chr7:62,345,353-62,367,768	22415	q11.21	CN Loss	0	0	1.92837	100
chr7:65,589,762-65,609,189	19427	q11.21	CN Loss	1	0	2.47934	11.7105
chr7:66,663,217-66,689,678	26461	q11.21	CN Loss	2	0	4.13223	100
chr7:68,254,802-68,288,871	34069	q11.22	CN Loss	0	0	2.20386	1.86093
chr7:7,348,705-7,354,576	5871	p21.3	CN Loss	0	0	1.65289	100
chr7:77,269,541-77,298,340	28799	q11.23	CN Loss	1	0	2.20386	0
chr7:8,859,414-8,869,490	10076	p21.3	CN Loss	0	0	1.37741	100
chr7:87,670,871-87,672,669	1798	q21.12	CN Loss	1	0	1.92837	100
chr7:91,031,620-91,043,866	12246	q21.13	CN Loss	0	0	1.92837	100
chr7:97,395,489-97,398,721	3232	q21.3	CN Loss	0	0	22.865	100
chr8:107,862,974-107,870,907	7933	q23.1	CN Loss	0	0	2.20386	0
chr8:112,292,880-112,295,060	2180	q23.3	CN Loss	0	0	14.6006	50.6422
chr8:115,635,520-115,637,026	1506	q23.3	CN Loss	0	0	21.2121	100
chr8:115,640,995-115,641,637	642	q23.3	CN Loss	0	0	26.4463	100
chr8:12,234,275-12,239,998	5723	p23.1	CN Loss	3	0	18.7328	100
chr8:12,241,174-12,241,661	487	p23.1	CN Loss	3	0	20.1102	100
chr8:12,244,186-12,245,249	1063	p23.1	CN Loss	3	0	15.7025	100
chr8:12,247,255-12,254,207	6952	p23.1	CN Loss	5	0	15.427	100
chr8:128,902,632-128,914,230	11598	q24.21	CN Loss	2	0	2.20386	100
chr8:134,171,629-134,173,387	1758	q24.22	CN Loss	0	0	8.81543	100
chr8:135,062,405-135,070,958	8553	q24.22	CN Loss	0	0	1.65289	67.2279
chr8:135,075,229-135,093,626	18397	q24.22	CN Loss	0	0	1.92837	100
chr8:137,679,757-137,862,306	182549	q24.23	CN Loss	0	0	4.13223	100
chr8:14,579,750-14,580,408	658	p22	CN Loss	1	0	8.26446	36.4742
chr8:144,307,187-144,309,882	2695	q24.3	CN Loss	0	0	33.8843	100
chr8:144,702,157-144,706,931	4774	q24.3	CN Loss	0	0	2.75482	100
chr8:145,254,433-145,255,831	1398	q24.3	CN Loss	1	0	3.30579	100
chr8:16,269,726-16,274,653	4927	p22	CN Loss	0	0	9.09091	100
chr8:2,137,412-2,146,182	8770	p23.3	CN Loss	0	0	3.85675	100
chr8:2,251,233-2,264,849	13616	p23.2	CN Loss	0	0	4.95868	100
chr8:2,702,734-2,705,535	2801	p23.2	CN Loss	0	0	3.58127	100
chr8:24,976,589-24,979,729	3140	p21.2	CN Loss	0	0	47.3829	100
chr8:24,979,918-24,984,149	4231	p21.2	CN Loss	0	0	47.3829	100
chr8:3,785,630-3,790,072	4442	p23.2	CN Loss	1	0	12.1212	100
chr8:39,256,281-39,347,786	91505	p11.22	CN Loss	3	0	68.595	100
chr8:40,183,875-40,191,217	7342	p11.21	CN Loss	0	0	9.64187	100
chr8:43,663,215-43,778,914	115699	p11.1	CN Loss	0	0	3.0303	100
chr8:5,598,976-5,603,997	5021	p23.2	CN Loss	0	0	14.876	100
chr8:51,032,055-51,035,994	3939	q11.21	CN Loss	1	0	7.98898	100
chr8:52,653,822-52,674,528	20706	q11.23	CN Loss	1	0	1.92837	51.304
chr8:595,097-598,482	3385	p23.3	CN Loss	1	0	49.5868	100
chr8:6,131,282-6,136,680	5398	p23.2	CN Loss	0	0	3.30579	100
chr8:6,827,193-6,830,284	3091	p23.1	CN Loss	0	0	7.7135	100
chr8:7,297,449-7,300,967	3518	p23.1	CN Loss	0	0	12.9477	100
chr8:7,314,736-7,340,144	25408	p23.1	CN Loss	4	0	13.2231	100
chr8:7,399,660-7,402,962	3302	p23.1	CN Loss	0	0	11.2948	100
chr8:7,668,332-7,745,022	76690	p23.1	CN Loss	6	0	11.8457	100
chr8:7,753,186-7,754,343	1157	p23.1	CN Loss	2	0	11.0193	100
chr8:7,798,805-7,804,641	5836	p23.1	CN Loss	2	0	6.88705	100
chr8:70,957,998-70,963,402	5404	q13.3	CN Loss	0	0	7.43802	63.49
chr8:72,213,832-72,218,237	4405	q13.3	CN Loss	1	0	1.92837	100
chr8:8,017,984-8,071,303	53319	p23.1	CN Loss	0	0	3.0303	100
chr8:81,278,493-81,300,670	22177	q21.13	CN Loss	0	0	1.37741	0
chr8:85,263,109-85,269,674	6565	q21.2	CN Loss	1	0	8.26446	100
chr8:90,823,752-90,846,221	22469	q21.3	CN Loss	0	0	1.37741	0
chr8:95,704,912-95,721,342	16430	q22.1	CN Loss	1	0	1.65289	0
chr9:113,626,793-113,633,473	6680	q31.3	CN Loss	0	0	1.92837	0
chr9:126,816,626-126,824,917	8291	q33.3	CN Loss	0	0	7.43802	0
chr9:132,622,298-132,631,066	8768	q34.11	CN Loss	1	0	1.37741	48.1524
chr9:133,394,423-133,395,807	1384	q34.11	CN Loss	0	0	1.37741	100
chr9:134,254,372-134,265,353	10981	q34.13	CN Loss	0	0	1.37741	61.57
chr9:135,394,379-135,403,882	9503	q34.13	CN Loss	1	0	2.20386	70.6093
chr9:136,618,515-136,625,617	7102	q34.2	CN Loss	0	0	1.92837	100
chr9:136,935,517-136,950,714	15197	q34.2	CN Loss	0	0	1.37741	100
chr9:137,139,693-137,160,723	21030	q34.2	CN Loss	0	0	2.47934	3.28578
chr9:140,255,776-140,273,019	17243	q34.3	CN Loss	3	0	7.16253	100
chr9:141,008,495-141,010,907	2412	q34.3	CN Loss	1	0	1.92837	100
chr9:141,013,077-141,018,452	5375	q34.3	CN Loss	1	0	3.0303	100
chr9:24,512,621-24,516,903	4282	p21.3	CN Loss	0	0	10.7438	100
chr9:4,007,741-4,009,496	1755	p24.2	CN Loss	1	0	12.1212	30.8832
chr9:43,529,836-43,541,883	12047	p12	CN Loss	0	0	7.7135	100
chr9:43,569,076-43,593,095	24019	p12	CN Loss	0	0	7.98898	100
chr9:43,607,444-43,735,654	128210	p11.2	CN Loss	3	0	7.98898	100
chr9:44,251,041-44,273,096	22055	p11.2	CN Loss	0	0	45.1791	100
chr9:44,414,682-44,441,668	26986	p11.2	CN Loss	0	0	24.5179	100
chr9:44,748,452-44,751,647	3195	p11.2	CN Loss	0	0	28.6501	100
chr9:45,402,234-45,460,167	57933	p11.2	CN Loss	1	0	4.40771	100
chr9:45,556,549-45,586,538	29989	p11.2	CN Loss	1	0	4.95868	100
chr9:45,832,176-46,038,854	206678	p11.2	CN Loss	0	0	5.78512	100
chr9:46,399,915-46,906,975	507060	p11.2	CN Loss	3	0	9.64187	100
chr9:5,080,280-5,081,809	1529	p24.1	CN Loss	1	0	10.1928	0
chr9:5,084,656-5,085,904	1248	p24.1	CN Loss	1	0	3.30579	0
chr9:6,698,559-6,704,911	6352	p24.1	CN Loss	0	0	7.98898	100
chr9:66,714,460-66,773,550	59090	q13	CN Loss	0	0	3.0303	100
chr9:68,185,016-68,187,200	2184	q13	CN Loss	0	0	7.7135	100
chr9:68,914,113-69,022,964	108851	q21.11	CN Loss	0	1	2.20386	100
chr9:69,941,943-69,942,051	108	q21.11	CN Loss	0	0	6.88705	100
chr9:79,123,009-79,125,423	2414	q21.13	CN Loss	0	0	5.23416	95.319
chr9:94,402,178-94,403,489	1311	q22.31	CN Loss	1	0	1.65289	100
chrX:1,489,767-1,504,380	14613	p22.33	CN Loss	1	0	59.5041	100
chrX:1,570,031-1,574,737	4706	p22.33	CN Loss	1	0	58.6777	4.1224
chrX:1,599,657-1,610,194	10537	p22.33	CN Loss	1	0	57.0248	0
chrX:1,659,212-1,700,299	41087	p22.33	CN Loss	0	0	51.7906	0.975978
chrX:1,808,434-1,810,817	2383	p22.33	CN Loss	0	0	46.281	0
chrX:1,831,218-1,837,799	6581	p22.33	CN Loss	0	0	45.73	100
chrX:1,872,204-1,875,694	3490	p22.33	CN Loss	0	0	39.3939	100
chrX:112,175,903-112,206,656	30753	q23	CN Loss	0	0	2.47934	0
chrX:115,135,818-115,156,620	20802	q23	CN Loss	0	0	1.37741	91.0249
chrX:115,662,907-115,747,191	84284	q23	CN Loss	0	0	2.20386	0
chrX:118,040,235-118,082,553	42318	q24	CN Loss	0	0	1.65289	0
chrX:122,233,763-122,246,183	12420	q25	CN Loss	0	0	2.47934	49.3961
chrX:128,320,203-128,327,572	7369	q25	CN Loss	0	0	1.65289	79.4002
chrX:152,190,999-152,203,100	12101	q28	CN Loss	1	0	1.37741	83.8195
chrX:154,388,769-154,424,959	36190	q28	CN Loss	0	0	3.30579	100
chrX:154,777,724-154,779,859	2135	q28	CN Loss	1	0	1.37741	100
chrX:154,917,956-154,929,207	11251	q28	CN Loss	0	0	1.37741	100
chrX:2,278,453-2,298,916	20463	p22.33	CN Loss	1	0	8.26446	100
chrX:347,079-353,198	6119	p22.33	CN Loss	1	0	13.7741	100
chrX:382,801-387,753	4952	p22.33	CN Loss	0	0	14.0496	100
chrX:417,429-451,027	33598	p22.33	CN Loss	0	0	12.3967	100
chrX:492,348-516,164	23816	p22.33	CN Loss	0	0	9.64187	100
chrX:591,976-614,608	22632	p22.33	CN Loss	1	0	7.16253	100
chrX:61,818,199-61,954,119	135920	q11.1	CN Loss	0	0	1.92837	93.7294
chrX:747,107-784,418	37311	p22.33	CN Loss	0	0	18.7328	100
chrX:79,102,749-79,104,352	1603	q21.1	CN Loss	0	0	1.65289	100
chrX:89,894,933-89,903,512	8579	q21.31	CN Loss	0	0	3.0303	71.9664
chr1:104,117,727-104,144,001	26274	p21.1	CN Gain	3	0	4.6832	100
chr1:104,159,366-104,163,643	4277	p21.1	CN Gain	1	0	6.61157	100
chr1:104,170,913-104,199,785	28872	p21.1	CN Gain	3	0	6.61157	100
chr1:104,232,629-104,259,738	27109	p21.1	CN Gain	1	0	8.81543	100
chr1:106,021,212-106,023,215	2003	p21.1	CN Gain	0	0	41.0468	100
chr1:110,225,781-110,233,449	7668	p13.3	CN Gain	2	0	5.78512	100
chr1:144,968,119-144,976,897	8778	q21.1	CN Gain	4	0	3.85675	100
chr1:144,996,263-145,032,992	36729	q21.1	CN Gain	6	0	5.23416	100
chr1:145,231,424-145,257,308	25884	q21.1	CN Gain	4	0	2.75482	100
chr1:149,062,404-149,064,988	2584	q21.2	CN Gain	0	0	15.427	100
chr1:149,115,581-149,123,882	8301	q21.2	CN Gain	0	0	9.91736	100
chr1:149,219,229-149,229,441	10212	q21.2	CN Gain	0	0	10.1928	100
chr1:149,245,879-149,246,353	474	q21.2	CN Gain	0	0	9.91736	100
chr1:149,521,843-149,533,609	11766	q21.2	CN Gain	0	0	4.40771	100
chr1:152,556,279-152,586,258	29979	q21.3	CN Gain	1	0	14.0496	100
chr1:16,927,148-16,943,626	16478	p36.13	CN Gain	1	0	10.1928	100
chr1:16,970,245-16,978,654	8409	p36.13	CN Gain	3	0	8.26446	100
chr1:161,619,035-161,637,072	18037	q23.3	CN Gain	2	0	1.92837	100
chr1:162,896,858-162,899,547	2689	q23.3	CN Gain	0	0	4.40771	0
chr1:17,008,714-17,011,480	2766	p36.13	CN Gain	0	0	7.7135	100
chr1:17,011,835-17,012,270	435	p36.13	CN Gain	0	0	7.16253	100
chr1:17,082,502-17,082,652	150	p36.13	CN Gain	3	0	14.0496	100
chr1:17,088,320-17,091,303	2983	p36.13	CN Gain	3	0	14.3251	100
chr1:17,213,768-17,225,449	11681	p36.13	CN Gain	2	0	7.7135	100
chr1:17,232,195-17,235,691	3496	p36.13	CN Gain	1	0	7.7135	100
chr1:17,247,378-17,248,142	764	p36.13	CN Gain	1	0	6.88705	100
chr1:18,617,553-18,638,899	21346	p36.13	CN Gain	1	0	2.75482	0
chr1:186,201,826-186,204,917	3091	q31.1	CN Gain	1	0	3.0303	0
chr1:196,744,159-196,744,191	32	q31.3	CN Gain	1	0	56.1983	100
chr1:196,749,105-196,749,519	414	q31.3	CN Gain	2	0	56.7493	100
chr1:196,757,878-196,758,006	128	q31.3	CN Gain	2	0	53.9945	100
chr1:196,758,135-196,758,154	19	q31.3	CN Gain	2	0	53.9945	100
chr1:196,771,196-196,777,453	6257	q31.3	CN Gain	1	0	52.3416	100
chr1:196,788,997-196,789,023	26	q31.3	CN Gain	1	0	50.4132	100
chr1:196,798,654-196,799,602	948	q31.3	CN Gain	1	0	48.7603	100
chr1:196,850,663-196,883,338	32675	q31.3	CN Gain	2	0	1.92837	100
chr1:203,657,361-203,662,785	5424	q32.1	CN Gain	1	0	1.92837	0
chr1:218,199,705-218,204,697	4992	q41	CN Gain	0	0	2.20386	100
chr1:243,155,632-243,225,691	70059	q43	CN Gain	2	0	2.20386	100
chr1:356,493-564,549	208056	p36.33	CN Gain	4	0	13.7741	100
chr1:666,285-709,822	43537	p36.33	CN Gain	7	0	12.6722	100
chr1:72,750,100-72,763,023	12923	p31.1	CN Gain	0	0	20.9366	100
chr1:72,765,894-72,768,458	2564	p31.1	CN Gain	0	0	25.3444	100
chr1:72,779,086-72,803,541	24455	p31.1	CN Gain	0	0	55.9229	100
chr1:72,805,653-72,811,141	5488	p31.1	CN Gain	0	0	55.9229	100
chr1:92,152,395-92,161,474	9079	p22.1	CN Gain	1	0	7.16253	0
chr1:98,595-227,523	128928	p36.33	CN Gain	3	0	13.7741	100
chr10:0-114,001	114001	p15.3	CN Gain	1	0	3.30579	47.368
chr10:115,471,667-115,490,651	18984	q25.3	CN Gain	1	0	2.20386	0
chr10:123,025,131-123,032,145	7014	q26.12	CN Gain	0	0	1.92837	0
chr10:123,998,652-124,015,145	16493	q26.13	CN Gain	1	0	2.20386	54.0896
chr10:131,188,660-131,195,034	6374	q26.3	CN Gain	0	0	1.92837	100
chr10:132,178,657-132,189,931	11274	q26.3	CN Gain	0	0	17.3554	100
chr10:132,299,863-132,319,397	19534	q26.3	CN Gain	0	0	1.92837	100
chr10:135,244,448-135,283,149	38701	q26.3	CN Gain	2	0	4.13223	100
chr10:135,346,462-135,358,781	12319	q26.3	CN Gain	1	0	4.13223	100
chr10:135,428,098-135,534,747	106649	q26.3	CN Gain	8	0	4.95868	90.4828
chr10:21,050,341-21,061,431	11090	p12.31	CN Gain	0	0	1.10193	0
chr10:24,376,469-24,377,988	1519	p12.2	CN Gain	1	0	4.6832	20.6715
chr10:27,226,451-27,229,239	2788	p12.1	CN Gain	2	0	4.13223	100
chr10:3,053,465-3,055,672	2207	p15.2	CN Gain	0	0	2.20386	100
chr10:42,651,587-42,720,211	68624	q11.21	CN Gain	0	0	5.78512	100
chr10:42,775,264-42,783,189	7925	q11.21	CN Gain	0	0	3.85675	100
chr10:46,956,929-46,965,080	8151	q11.22	CN Gain	1	0	14.0496	100
chr10:47,027,912-47,055,683	27771	q11.22	CN Gain	1	0	13.4986	100
chr10:47,068,235-47,077,219	8984	q11.22	CN Gain	1	0	10.7438	100
chr10:47,090,559-47,094,468	3909	q11.22	CN Gain	1	0	10.4683	100
chr10:47,096,810-47,099,400	2590	q11.22	CN Gain	2	0	10.4683	100
chr10:47,116,675-47,120,079	3404	q11.22	CN Gain	2	0	11.5702	100
chr10:47,135,055-47,142,315	7260	q11.22	CN Gain	2	0	12.3967	100
chr10:47,343,977-47,381,350	37373	q11.22	CN Gain	2	0	14.3251	100
chr10:47,414,043-47,477,735	63692	q11.22	CN Gain	2	0	13.4986	100
chr10:47,603,579-47,622,503	18924	q11.22	CN Gain	0	0	11.0193	100
chr10:47,633,604-47,652,651	19047	q11.22	CN Gain	0	0	10.1928	100
chr10:47,697,751-47,700,172	2421	q11.22	CN Gain	1	0	10.4683	100
chr10:50,226,409-50,247,426	21017	q11.23	CN Gain	2	0	1.92837	0
chr10:57,434,855-57,439,720	4865	q21.1	CN Gain	0	0	3.58127	26.9887
chr10:6,408,934-6,410,818	1884	p15.1	CN Gain	0	0	5.23416	100
chr10:71,287,228-71,293,612	6384	q22.1	CN Gain	0	0	2.20386	100
chr10:72,443,549-72,463,771	20222	q22.1	CN Gain	1	0	2.75482	100
chr10:72,708,279-72,727,309	19030	q22.1	CN Gain	0	0	7.43802	0
chr10:79,193,262-79,207,116	13854	q22.3	CN Gain	1	0	4.13223	100
chr10:79,234,289-79,235,972	1683	q22.3	CN Gain	1	0	4.6832	100
chr10:8,709,266-8,720,062	10796	p14	CN Gain	0	0	1.10193	6.04854
chr10:84,044,072-84,047,707	3635	q23.1	CN Gain	1	0	2.20386	100
chr10:95,655,215-95,678,123	22908	q23.33	CN Gain	3	0	3.0303	0
chr10:96,865,261-96,867,182	1921	q23.33	CN Gain	0	0	33.0579	100
chr11:0-225,863	225863	p15.5	CN Gain	10	0	1.37741	72.4568
chr11:11,592,672-11,598,405	5733	p15.3	CN Gain	1	0	2.20386	0
chr11:112,476,123-112,485,341	9218	q23.1	CN Gain	0	0	1.92837	0
chr11:119,952,836-119,961,193	8357	q23.3	CN Gain	0	0	1.92837	48.941
chr11:126,690,251-126,705,550	15299	q24.2	CN Gain	2	0	1.37741	0
chr11:128,379,656-128,382,149	2493	q24.3	CN Gain	1	0	8.81543	0
chr11:132,385,709-132,391,334	5625	q25	CN Gain	1	0	3.0303	0
chr11:132,848,850-132,861,679	12829	q25	CN Gain	1	0	9.09091	100
chr11:134,483,584-134,507,113	23529	q25	CN Gain	0	0	2.20386	100
chr11:134,624,704-134,626,593	1889	q25	CN Gain	0	0	4.95868	100
chr11:134,656,214-134,662,553	6339	q25	CN Gain	0	0	2.20386	100
chr11:134,845,669-134,849,071	3402	q25	CN Gain	0	0	3.30579	0
chr11:134,890,079-134,902,308	12229	q25	CN Gain	0	0	3.0303	0
chr11:134,921,836-134,933,256	11420	q25	CN Gain	0	0	3.85675	0
chr11:18,951,812-18,952,997	1185	p15.1	CN Gain	0	0	15.1515	100
chr11:18,961,687-18,961,723	36	p15.1	CN Gain	0	0	12.1212	100
chr11:3,507,499-3,604,443	96944	p15.4	CN Gain	0	0	2.20386	100
chr11:4,298,781-4,332,031	33250	p15.4	CN Gain	0	0	5.23416	100
chr11:4,958,056-4,962,842	4786	p15.4	CN Gain	0	0	3.0303	100
chr11:4,973,664-4,974,597	933	p15.4	CN Gain	0	0	25.6198	100
chr11:43,957,799-43,986,826	29027	p11.2	CN Gain	3	0	2.20386	0
chr11:45,702,016-45,758,172	56156	p11.2	CN Gain	72	0	2.20386	30.8373
chr11:49,841,486-49,852,033	10547	p11.12	CN Gain	0	0	8.26446	100
chr11:55,418,111-55,436,423	18312	q11	CN Gain	2	0	17.3554	100
chr11:58,822,167-58,851,811	29644	q12.1	CN Gain	2	0	1.65289	100
chr11:69,326,615-69,367,705	41090	q13.3	CN Gain	0	0	2.47934	0
chr11:79,223,782-79,232,984	9202	q14.1	CN Gain	0	0	1.65289	7.98739
chr11:81,045,582-81,049,617	4035	q14.1	CN Gain	0	0	1.65289	0
chr11:89,490,414-89,547,516	57102	q14.3	CN Gain	1	0	1.37741	100
chr11:92,306,319-92,320,065	13746	q14.3	CN Gain	1	0	3.0303	0
chr12:11,220,074-11,241,410	21336	p13.2	CN Gain	4	0	3.58127	100
chr12:11,512,551-11,521,791	9240	p13.2	CN Gain	0	0	10.1928	100
chr12:114,503,587-114,530,512	26925	q24.21	CN Gain	0	0	1.37741	0
chr12:118,140,245-118,156,981	16736	q24.23	CN Gain	1	0	1.92837	24.4383
chr12:132,137,833-132,143,877	6044	q24.33	CN Gain	0	0	2.75482	100
chr12:19,804,913-19,827,815	22902	p12.3	CN Gain	0	0	1.92837	34.342
chr12:30,240,920-30,243,706	2786	p11.22	CN Gain	0	0	1.92837	100
chr12:31,356,698-31,394,275	37577	p11.21	CN Gain	1	0	9.09091	100
chr12:33,382,898-33,397,242	14344	p11.1	CN Gain	0	0	2.47934	100
chr12:34,520,522-34,540,705	20183	p11.1	CN Gain	0	0	12.6722	100
chr12:52,772,831-52,781,719	8888	q13.13	CN Gain	1	0	1.10193	100
chr12:63,963,464-64,107,621	144157	q14.2	CN Gain	2	0	2.20386	100
chr12:8,008,155-8,079,905	71750	p13.31	CN Gain	5	0	3.85675	100
chr12:8,359,772-8,379,582	19810	p13.31	CN Gain	2	0	3.85675	100
chr12:8,555,548-8,589,669	34121	p13.31	CN Gain	0	0	2.75482	100
chr12:83,850,694-83,859,959	9265	q21.31	CN Gain	0	0	1.10193	0
chr12:9,635,890-9,685,445	49555	p13.31	CN Gain	0	0	17.0799	100
chr12:99,796,019-99,796,995	976	q23.1	CN Gain	1	0	1.92837	100
chr13:100,481,000-100,485,944	4944	q32.3	CN Gain	1	0	2.20386	66.6667
chr13:19,389,450-19,418,760	29310	q11	CN Gain	2	0	4.40771	100
chr13:39,525,857-39,536,623	10766	q13.3	CN Gain	0	0	3.0303	20.992
chr13:53,600,745-53,631,908	31163	q14.3	CN Gain	2	0	1.92837	0
chr13:55,693,098-55,694,469	1371	q21.1	CN Gain	0	0	1.37741	0
chr13:57,764,047-57,764,106	59	q21.1	CN Gain	0	0	14.876	100
chr13:57,766,755-57,767,333	578	q21.1	CN Gain	0	0	16.5289	100
chr13:64,336,787-64,392,232	55445	q21.31	CN Gain	0	0	1.65289	100
chr13:83,786,084-83,787,560	1476	q31.1	CN Gain	0	0	4.13223	100
chr14:101,513,460-101,527,714	14254	q32.31	CN Gain	14	12	5.50964	0
chr14:106,258,516-106,286,440	27924	q32.33	CN Gain	6	0	100	100
chr14:106,308,758-106,328,277	19519	q32.33	CN Gain	8	4	97.5207	100
chr14:106,401,597-106,528,665	127068	q32.33	CN Gain	2	0	100	100
chr14:106,576,076-106,711,862	135786	q32.33	CN Gain	2	0	97.5207	100
chr14:106,757,586-106,763,594	6008	q32.33	CN Gain	1	0	85.124	100
chr14:106,801,901-106,802,046	145	q32.33	CN Gain	1	0	77.135	100
chr14:106,834,876-106,835,963	1087	q32.33	CN Gain	1	0	61.4325	100
chr14:106,845,251-106,855,920	10669	q32.33	CN Gain	1	0	60.8815	100
chr14:106,893,365-106,893,727	362	q32.33	CN Gain	2	0	35.5372	100
chr14:106,900,740-106,903,056	2316	q32.33	CN Gain	2	0	33.0579	100
chr14:106,912,623-106,914,472	1849	q32.33	CN Gain	2	0	26.7218	100
chr14:106,914,625-106,915,977	1352	q32.33	CN Gain	2	0	24.7934	100
chr14:106,918,063-106,918,101	38	q32.33	CN Gain	2	0	24.7934	100
chr14:106,948,821-106,952,676	3855	q32.33	CN Gain	3	0	4.6832	100
chr14:106,971,277-106,979,915	8638	q32.33	CN Gain	1	0	6.06061	100
chr14:107,156,755-107,175,649	18894	q32.33	CN Gain	1	0	5.23416	100
chr14:19,114,629-19,181,381	66752	q11.2	CN Gain	0	0	6.61157	100
chr14:19,463,338-19,505,617	42279	q11.2	CN Gain	0	0	16.5289	100
chr14:19,559,590-19,601,555	41965	q11.2	CN Gain	3	0	23.416	100
chr14:19,640,452-19,691,274	50822	q11.2	CN Gain	4	0	22.865	100
chr14:19,851,212-19,975,413	124201	q11.2	CN Gain	4	0	15.427	100
chr14:20,024,030-20,102,909	78879	q11.2	CN Gain	0	0	15.427	100
chr14:20,127,054-20,140,428	13374	q11.2	CN Gain	0	0	15.427	100
chr14:20,263,654-20,311,505	47851	q11.2	CN Gain	1	0	17.9063	100
chr14:20,320,396-20,328,007	7611	q11.2	CN Gain	0	0	18.7328	100
chr14:20,369,687-20,376,096	6409	q11.2	CN Gain	0	0	16.5289	100
chr15:102,424,896-102,531,392	106496	q26.3	CN Gain	7	1	4.6832	90.2278
chr15:20,578,233-20,578,394	161	q11.1	CN Gain	0	0	32.2314	100
chr15:20,583,776-20,586,097	2321	q11.1	CN Gain	0	0	17.3554	100
chr15:20,586,928-20,586,950	22	q11.1	CN Gain	0	0	19.2837	100
chr15:20,588,492-20,590,095	1603	q11.1	CN Gain	1	0	23.1405	100
chr15:20,602,110-20,607,861	5751	q11.1	CN Gain	1	0	25.6198	100
chr15:20,817,522-20,837,072	19550	q11.2	CN Gain	0	0	26.1708	100
chr15:20,845,748-20,848,642	2894	q11.2	CN Gain	0	0	26.1708	100
chr15:20,852,615-20,857,476	4861	q11.2	CN Gain	0	0	25.8953	100
chr15:20,870,421-20,876,081	5660	q11.2	CN Gain	2	0	30.0275	100
chr15:21,079,018-21,084,538	5520	q11.2	CN Gain	0	0	34.9862	100
chr15:21,145,235-21,163,864	18629	q11.2	CN Gain	2	1	31.9559	100
chr15:22,306,908-22,314,662	7754	q11.2	CN Gain	2	0	18.4573	100
chr15:22,327,465-22,340,105	12640	q11.2	CN Gain	2	0	19.0083	100
chr15:22,360,928-22,368,151	7223	q11.2	CN Gain	2	0	20.1102	100
chr15:22,410,251-22,410,272	21	q11.2	CN Gain	0	0	21.7631	100
chr15:22,485,370-22,500,825	15455	q11.2	CN Gain	0	0	22.865	100
chr15:22,681,163-22,716,172	35009	q11.2	CN Gain	5	0	3.58127	100
chr15:24,587,017-24,672,242	85225	q11.2	CN Gain	0	0	4.40771	100
chr15:24,688,245-24,704,709	16464	q11.2	CN Gain	0	0	13.7741	100
chr15:24,721,945-24,729,107	7162	q11.2	CN Gain	0	0	4.6832	100
chr15:25,306,457-25,326,756	20299	q11.2	CN Gain	12	0	9.91736	100
chr15:25,418,725-25,439,280	20555	q11.2	CN Gain	16	0	16.2534	100
chr15:27,842,430-27,850,887	8457	q12	CN Gain	0	0	3.30579	100
chr15:76,895,072-76,895,271	199	q24.3	CN Gain	1	0	7.16253	100
chr16:0-107,339	107339	p13.3	CN Gain	5	0	9.91736	44.1014
chr16:15,056,358-15,063,569	7211	p13.11	CN Gain	0	0	9.36639	100
chr16:16,629,691-16,657,218	27527	p13.11	CN Gain	0	0	3.85675	100
chr16:32,300,919-32,305,355	4436	p11.2	CN Gain	2	0	7.16253	100
chr16:32,564,631-32,581,048	16417	p11.2	CN Gain	0	0	5.23416	100
chr16:32,588,620-32,588,908	288	p11.2	CN Gain	0	0	5.23416	100
chr16:32,802,043-32,841,966	39923	p11.2	CN Gain	0	0	9.09091	100
chr16:33,271,424-33,320,423	48999	p11.2	CN Gain	0	0	7.43802	100
chr16:33,420,714-33,444,685	23971	p11.2	CN Gain	0	0	7.16253	100
chr16:33,447,419-33,461,231	13812	p11.2	CN Gain	0	0	7.16253	100
chr16:33,557,825-33,578,896	21071	p11.2	CN Gain	0	0	8.26446	100
chr16:34,579,289-34,660,258	80969	p11.2 - p11.1	CN Gain	1	0	18.4573	100
chr16:34,728,763-34,731,099	2336	p11.1	CN Gain	0	0	16.5289	100
chr16:54,381,674-54,415,996	34322	q12.2	CN Gain	0	0	1.92837	23.8681
chr16:55,142,717-55,155,331	12614	q12.2	CN Gain	0	0	3.58127	0
chr16:55,239,445-55,251,150	11705	q12.2	CN Gain	0	0	2.47934	100
chr16:55,659,467-55,674,675	15208	q12.2	CN Gain	0	0	1.65289	34.712
chr16:55,801,564-55,816,675	15111	q12.2	CN Gain	2	0	1.65289	100
chr16:55,842,368-55,853,252	10884	q12.2	CN Gain	2	0	2.20386	100
chr16:65,869,541-65,881,631	12090	q21	CN Gain	0	0	4.6832	0
chr16:65,902,473-65,911,443	8970	q21	CN Gain	0	0	19.2837	13.3891
chr16:70,151,941-70,198,049	46108	q22.1	CN Gain	4	0	5.78512	100
chr16:73,537,940-73,551,575	13635	q22.3	CN Gain	0	0	7.7135	0
chr16:74,382,109-74,461,005	78896	q23.1	CN Gain	4	0	1.37741	100
chr16:75,556,059-75,574,472	18413	q23.1	CN Gain	2	0	1.65289	100
chr16:77,743,673-77,763,460	19787	q23.1	CN Gain	1	0	3.30579	32.8953
chr16:78,457,269-78,468,238	10969	q23.1	CN Gain	1	0	1.37741	0
chr16:79,525,931-79,552,565	26634	q23.2	CN Gain	0	0	3.58127	0
chr16:80,339,274-80,356,658	17384	q23.2	CN Gain	0	0	1.92837	85.7858
chr16:82,701,300-82,705,435	4135	q23.3	CN Gain	1	0	4.40771	3.289
chr16:82,706,957-82,712,173	5216	q23.3	CN Gain	1	0	4.95868	0
chr16:83,793,552-83,794,769	1217	q23.3	CN Gain	1	0	1.65289	56.0394
chr16:86,522,680-86,525,059	2379	q24.1	CN Gain	2	0	1.65289	100
chr17:0-44,880	44880	p13.3	CN Gain	1	0	2.20386	83.9327
chr17:14,695,403-14,714,767	19364	p12	CN Gain	0	0	3.30579	100
chr17:16,655,816-16,718,496	62680	p11.2	CN Gain	6	0	12.1212	100
chr17:18,318,628-18,337,627	18999	p11.2	CN Gain	3	0	1.92837	100
chr17:18,358,948-18,373,215	14267	p11.2	CN Gain	0	0	2.20386	100
chr17:34,451,675-34,461,274	9599	q12	CN Gain	0	0	8.26446	100
chr17:34,470,822-34,481,347	10525	q12	CN Gain	0	0	8.26446	100
chr17:39,422,361-39,428,116	5755	q21.2	CN Gain	0	0	7.43802	100
chr17:39,517,961-39,527,403	9442	q21.2	CN Gain	1	0	2.47934	100
chr17:43,656,726-43,658,106	1380	q21.31	CN Gain	0	0	25.3444	100
chr17:44,220,846-44,236,706	15860	q21.31	CN Gain	1	0	54.27	100
chr17:44,249,343-44,254,453	5110	q21.31	CN Gain	1	0	52.6171	100
chr17:44,279,806-44,280,693	887	q21.31	CN Gain	1	0	50.1377	100
chr17:44,344,876-44,348,012	3136	q21.31	CN Gain	0	0	51.7906	100
chr17:44,379,313-44,394,413	15100	q21.31	CN Gain	5	0	38.5675	100
chr17:44,418,678-44,429,001	10323	q21.31	CN Gain	4	0	23.416	100
chr18:0-91,357	91357	p11.32	CN Gain	0	0	1.92837	88.3348
chr18:34,259,742-34,261,300	1558	q12.2	CN Gain	1	0	4.40771	100
chr18:38,260,485-38,265,370	4885	q12.3	CN Gain	0	0	4.95868	100
chr18:43,235,341-43,238,327	2986	q12.3	CN Gain	1	0	1.92837	0
chr18:45,448,171-45,453,801	5630	q21.1	CN Gain	1	0	3.30579	0
chr18:51,252,486-51,261,358	8872	q21.2	CN Gain	0	0	2.20386	100
chr18:63,204,133-63,205,957	1824	q22.1	CN Gain	0	0	6.61157	100
chr18:70,427,710-70,428,948	1238	q22.3	CN Gain	1	0	1.10193	100
chr18:73,853,286-73,864,090	10804	q23	CN Gain	1	0	1.10193	0
chr19:22,093,445-22,110,089	16644	p12	CN Gain	0	0	1.37741	100
chr19:24,495,721-24,521,623	25902	p11	CN Gain	0	0	0.826446	100
chr19:43,338,503-43,352,151	13648	q13.2	CN Gain	8	0	7.7135	100
chr19:43,482,612-43,487,445	4833	q13.31	CN Gain	4	0	3.58127	100
chr19:43,533,817-43,540,174	6357	q13.31	CN Gain	3	0	3.0303	100
chr19:43,545,923-43,600,177	54254	q13.31	CN Gain	3	0	2.47934	100
chr19:43,680,748-43,697,148	16400	q13.31	CN Gain	4	0	2.75482	100
chr19:52,142,484-52,151,557	9073	q13.41	CN Gain	1	0	6.06061	100
chr19:53,525,399-53,538,194	12795	q13.41	CN Gain	0	0	13.4986	100
chr19:54,730,260-54,741,005	10745	q13.42	CN Gain	2	0	2.75482	100
chr19:55,299,331-55,325,317	25986	q13.42	CN Gain	5	0	5.78512	100
chr19:59,082,105-59,128,983	46878	q13.43	CN Gain	3	0	1.65289	50.1323
chr19:6,943,172-7,103,369	160197	p13.2	CN Gain	8	0	0.826446	100
chr2:106,882,431-106,885,185	2754	q12.2	CN Gain	0	0	1.37741	100
chr2:130,788,767-130,874,682	85915	q21.1	CN Gain	4	0	2.47934	100
chr2:146,865,285-146,866,753	1468	q22.3	CN Gain	0	0	16.8044	100
chr2:189,177,576-189,189,047	11471	q32.1	CN Gain	1	0	1.92837	0
chr2:234,817,747-234,840,194	22447	q37.1	CN Gain	1	0	2.47934	0
chr2:240,108,570-240,117,495	8925	q37.3	CN Gain	3	0	3.0303	100
chr2:243,047,794-243,199,373	151579	q37.3	CN Gain	2	0	4.40771	36.0465
chr2:4,216,687-4,219,937	3250	p25.3	CN Gain	0	0	20.3857	100
chr2:5,958,719-5,980,597	21878	p25.2	CN Gain	0	0	3.58127	42.9747
chr2:52,758,761-52,758,878	117	p16.3	CN Gain	0	0	21.4876	100
chr2:52,765,472-52,781,069	15597	p16.3	CN Gain	0	0	22.5895	100
chr2:87,367,533-87,414,172	46639	p11.2	CN Gain	2	0	4.13223	100
chr2:87,436,720-87,456,290	19570	p11.2	CN Gain	1	0	5.23416	100
chr2:87,567,628-87,760,919	193291	p11.2	CN Gain	3	0	3.30579	100
chr2:89,152,879-89,418,269	265390	p11.2	CN Gain	3	0	100	100
chr2:90,125,432-90,130,167	4735	p11.2	CN Gain	0	0	59.7796	100
chr2:90,252,214-90,301,276	49062	p11.2	CN Gain	1	0	6.88705	100
chr2:91,773,988-91,789,560	15572	p11.1	CN Gain	0	0	12.6722	100
chr2:97,856,043-97,870,888	14845	q11.2	CN Gain	4	0	39.6694	100
chr20:1,561,290-1,571,188	9898	p13	CN Gain	1	0	37.4656	100
chr20:1,572,019-1,582,150	10131	p13	CN Gain	1	0	37.4656	100
chr20:1,585,084-1,593,871	8787	p13	CN Gain	1	0	37.4656	100
chr20:19,262,449-19,291,909	29460	p11.23	CN Gain	2	0	2.20386	0
chr20:22,782,872-22,796,939	14067	p11.21	CN Gain	0	0	10.4683	0
chr20:40,804,915-40,816,784	11869	q12	CN Gain	1	0	1.10193	100
chr20:41,402,554-41,413,328	10774	q12	CN Gain	1	0	8.53994	0
chr20:55,469,280-55,474,951	5671	q13.31	CN Gain	0	0	2.47934	0
chr20:59,576,885-59,581,787	4902	q13.33	CN Gain	0	0	2.47934	100
chr20:646,997-675,612	28615	p13	CN Gain	2	0	4.40771	0
chr21:10,884,790-10,898,606	13816	p11.2	CN Gain	0	0	13.2231	100
chr21:14,369,207-14,514,301	145094	q11.2	CN Gain	2	0	5.23416	100
chr21:20,056,882-20,077,794	20912	q21.1	CN Gain	2	1	3.58127	100
chr21:27,825,854-27,841,616	15762	q21.3	CN Gain	1	0	5.23416	0
chr21:40,195,167-40,196,660	1493	q22.2	CN Gain	1	0	6.61157	0
chr21:40,934,147-40,945,762	11615	q22.2	CN Gain	1	0	1.37741	100
chr21:47,319,964-47,358,152	38188	q22.3	CN Gain	1	0	1.37741	18.697
chr21:48,070,236-48,077,516	7280	q22.3	CN Gain	1	0	7.43802	100
chr22:16,055,171-16,214,453	159282	q11.1	CN Gain	0	0	7.16253	100
chr22:16,397,147-16,402,883	5736	q11.1	CN Gain	0	0	4.6832	100
chr22:18,649,787-18,843,269	193482	q11.21	CN Gain	7	0	3.30579	100
chr22:21,583,622-21,708,069	124447	q11.21	CN Gain	2	0	3.0303	100
chr22:22,540,721-22,545,233	4512	q11.22	CN Gain	1	0	3.0303	100
chr22:23,151,649-23,151,795	146	q11.22	CN Gain	1	0	57.8512	100
chr22:23,153,777-23,156,417	2640	q11.22	CN Gain	1	0	57.8512	100
chr22:23,158,953-23,167,890	8937	q11.22	CN Gain	2	1	58.4022	100
chr22:23,174,920-23,179,753	4833	q11.22	CN Gain	1	0	59.5041	100
chr22:24,352,021-24,386,089	34068	q11.23	CN Gain	3	0	25.0689	100
chr22:25,722,065-25,750,530	28465	q11.23	CN Gain	1	0	4.13223	100
chr22:25,796,250-25,910,674	114424	q11.23 - q12.1	CN Gain	4	0	4.40771	100
chr22:26,631,705-26,640,640	8935	q12.1	CN Gain	1	0	6.33609	100
chr22:42,912,581-42,921,822	9241	q13.2	CN Gain	2	0	3.58127	100
chr22:48,524,073-48,526,683	2610	q13.32	CN Gain	0	0	2.75482	52.6054
chr3:100,355,207-100,384,069	28862	q12.2	CN Gain	1	0	1.92837	100
chr3:104,149,434-104,150,642	1208	q13.11	CN Gain	0	0	3.58127	100
chr3:107,783-126,900	19117	p26.3	CN Gain	0	0	3.0303	100
chr3:116,533,519-116,534,863	1344	q13.31	CN Gain	0	0	6.88705	100
chr3:125,439,923-125,456,000	16077	q21.2	CN Gain	0	0	2.75482	100
chr3:128,394,998-128,413,246	18248	q21.3	CN Gain	1	0	3.58127	100
chr3:129,792,704-129,792,818	114	q22.1	CN Gain	0	0	12.6722	100
chr3:129,806,580-129,808,416	1836	q22.1	CN Gain	1	0	5.23416	100
chr3:162,523,241-162,526,744	3503	q26.1	CN Gain	1	0	39.9449	100
chr3:162,543,103-162,587,423	44320	q26.1	CN Gain	1	0	46.5565	100
chr3:173,238,769-173,289,633	50864	q26.31	CN Gain	1	0	3.30579	100
chr3:186,946,632-186,956,493	9861	q27.3	CN Gain	1	0	5.23416	100
chr3:192,880,657-192,882,435	1778	q29	CN Gain	0	0	46.281	100
chr3:195,430,882-195,433,783	2901	q29	CN Gain	2	0	14.0496	100
chr3:195,455,918-195,455,948	30	q29	CN Gain	1	0	19.2837	100
chr3:30,697,126-30,707,860	10734	p24.1	CN Gain	1	0	1.65289	100
chr3:4,088,298-4,093,852	5554	p26.1	CN Gain	1	0	3.0303	100
chr3:46,047,107-46,058,247	11140	p21.31	CN Gain	0	0	2.47934	100
chr3:5,889,381-5,895,648	6267	p26.1	CN Gain	0	0	1.37741	0
chr3:6,214,431-6,215,679	1248	p26.1	CN Gain	0	0	1.37741	100
chr3:6,320,369-6,336,954	16585	p26.1	CN Gain	0	0	1.37741	7.45252
chr3:6,821,743-6,826,556	4813	p26.1	CN Gain	0	0	7.98898	0
chr3:64,736,721-64,756,276	19555	p14.1	CN Gain	3	0	1.92837	0
chr3:68,746,577-68,747,347	770	p14.1	CN Gain	0	0	11.0193	100
chr3:75,570,549-75,602,373	31824	p12.3	CN Gain	0	0	11.5702	100
chr3:75,726,783-75,736,579	9796	p12.3	CN Gain	2	0	3.0303	100
chr3:8,164,148-8,186,854	22706	p26.1	CN Gain	0	0	1.92837	2.52356
chr3:8,601,070-8,607,246	6176	p26.1	CN Gain	1	0	4.6832	12.7753
chr4:0-22,154	22154	p16.3	CN Gain	0	0	52.6171	53.8909
chr4:10,223,522-10,229,300	5778	p16.1	CN Gain	0	0	11.5702	100
chr4:10,230,326-10,230,556	230	p16.1	CN Gain	0	0	10.7438	100
chr4:10,235,711-10,237,283	1572	p16.1	CN Gain	0	0	14.0496	100
chr4:115,179,201-115,183,202	4001	q26	CN Gain	0	0	19.0083	100
chr4:132,590,344-132,606,588	16244	q28.3	CN Gain	0	0	8.53994	100
chr4:144,901,891-144,917,233	15342	q31.21	CN Gain	1	0	2.75482	100
chr4:161,946,548-161,949,493	2945	q32.2	CN Gain	0	0	3.0303	100
chr4:161,952,314-162,000,942	48628	q32.2	CN Gain	0	0	3.0303	100
chr4:172,374,917-172,379,152	4235	q34.1	CN Gain	0	0	3.30579	100
chr4:172,988,538-172,989,512	974	q34.1	CN Gain	1	0	2.20386	100
chr4:182,641,077-182,644,508	3431	q34.3	CN Gain	0	0	4.95868	100
chr4:189,231,795-189,234,629	2834	q35.2	CN Gain	0	0	11.5702	100
chr4:19,257,847-19,262,954	5107	p15.31	CN Gain	0	0	2.75482	0
chr4:190,933,066-190,994,381	61315	q35.2	CN Gain	3	0	10.1928	84.0447
chr4:27,733,249-27,738,677	5428	p15.1	CN Gain	0	0	7.43802	0
chr4:36,186-43,051	6865	p16.3	CN Gain	0	0	43.5262	100
chr4:4,075,257-4,088,244	12987	p16.3	CN Gain	1	0	6.61157	100
chr4:4,128,887-4,156,418	27531	p16.3	CN Gain	0	0	11.8457	100
chr4:49,197,144-50,400,000	1202856	p11 - q11	CN Gain	0	0	4.95868	38.4895
chr4:55,531,292-55,536,922	5630	q12	CN Gain	1	0	7.43802	0
chr4:66,588,543-66,604,742	16199	q13.1 - q13.2	CN Gain	0	0	2.47934	100
chr4:69,432,787-69,482,886	50099	q13.2	CN Gain	0	0	43.8017	100
chr4:70,152,042-70,154,526	2484	q13.2	CN Gain	2	0	3.58127	100
chr4:9,459,097-9,482,329	23232	p16.1	CN Gain	0	0	2.20386	100
chr4:96,735,257-96,736,349	1092	q22.3	CN Gain	0	0	4.40771	0
chr5:0-33,233	33233	p15.33	CN Gain	0	0	4.40771	48.8189
chr5:116,103,336-116,105,027	1691	q23.1	CN Gain	0	0	4.13223	0
chr5:143,088,284-143,100,742	12458	q31.3	CN Gain	0	0	1.10193	0
chr5:155,470,137-155,475,939	5802	q33.2	CN Gain	1	0	4.95868	100
chr5:169,940,758-169,959,420	18662	q35.1	CN Gain	1	0	2.20386	2.45954
chr5:171,083,777-171,101,044	17267	q35.1	CN Gain	0	0	4.6832	0
chr5:173,013,768-173,020,513	6745	q35.2	CN Gain	0	0	2.75482	100
chr5:3,313,185-3,335,316	22131	p15.33	CN Gain	0	0	3.30579	14.1928
chr5:32,128,256-32,143,515	15259	p13.3	CN Gain	1	0	4.95868	100
chr5:46,248,989-46,383,335	134346	p11	CN Gain	0	0	2.20386	100
chr5:57,323,830-57,332,175	8345	q11.2	CN Gain	0	0	39.1185	100
chr5:61,595-71,320	9725	p15.33	CN Gain	0	0	3.0303	100
chr5:70,254,906-70,328,369	73463	q13.2	CN Gain	2	0	1.10193	100
chr5:737,654-741,743	4089	p15.33	CN Gain	0	0	11.5702	100
chr5:767,767-773,369	5602	p15.33	CN Gain	0	0	8.26446	100
chr5:779,871-784,763	4892	p15.33	CN Gain	0	0	9.09091	100
chr5:795,631-800,763	5132	p15.33	CN Gain	1	0	7.98898	100
chr6:103,747,670-103,762,041	14371	q16.3	CN Gain	0	0	26.4463	100
chr6:124,433,864-124,460,240	26376	q22.31	CN Gain	2	0	1.65289	100
chr6:135,536,105-135,537,186	1081	q23.3	CN Gain	1	0	8.81543	0
chr6:15,955,023-15,964,346	9323	p22.3	CN Gain	0	0	2.47934	0
chr6:160,736,999-160,745,614	8615	q25.3	CN Gain	0	0	2.20386	100
chr6:160,903,212-160,913,950	10738	q25.3	CN Gain	1	0	3.30579	100
chr6:161,068,491-161,068,569	78	q26	CN Gain	1	0	20.3857	100
chr6:168,485,813-168,575,796	89983	q27	CN Gain	0	0	2.47934	100
chr6:169,509,291-169,510,882	1591	q27	CN Gain	0	0	8.53994	100
chr6:26,272,513-26,289,906	17393	p22.2	CN Gain	3	0	2.75482	0
chr6:288,586-294,459	5873	p25.3	CN Gain	1	0	3.0303	100
chr6:29,843,734-29,849,483	5749	p22.1	CN Gain	1	0	14.3251	100
chr6:29,900,614-29,906,310	5696	p22.1	CN Gain	2	0	4.40771	100
chr6:298,572-303,069	4497	p25.3	CN Gain	1	0	3.30579	100
chr6:31,283,617-31,302,784	19167	p21.33	CN Gain	2	0	2.75482	100
chr6:32,482,478-32,504,888	22410	p21.32	CN Gain	2	0	31.1295	100
chr6:323,445-325,554	2109	p25.3	CN Gain	1	0	4.13223	100
chr6:33,020,984-33,023,936	2952	p21.32	CN Gain	0	0	1.65289	100
chr6:335,515-339,858	4343	p25.3	CN Gain	1	0	4.13223	100
chr6:350,962-355,826	4864	p25.3	CN Gain	1	0	4.95868	100
chr6:356,133-364,477	8344	p25.3	CN Gain	0	0	4.95868	100
chr6:41,897,760-41,905,903	8143	p21.1	CN Gain	2	0	9.09091	0
chr6:45,884,976-45,889,356	4380	p21.1	CN Gain	1	0	1.65289	40.6164
chr6:5,006,985-5,022,271	15286	p25.1	CN Gain	1	0	1.65289	100
chr6:85,729,911-85,732,514	2603	q14.3	CN Gain	0	0	3.0303	0
chr7:0-53,862	53862	p22.3	CN Gain	0	0	6.88705	80.9903
chr7:109,441,437-109,453,783	12346	q31.1	CN Gain	0	0	3.30579	100
chr7:11,314,767-11,316,043	1276	p21.3	CN Gain	1	0	1.10193	100
chr7:126,045,604-126,046,746	1142	q31.33	CN Gain	0	0	9.36639	100
chr7:14,013,452-14,014,347	895	p21.2	CN Gain	1	0	1.37741	100
chr7:142,476,742-142,484,286	7544	q34	CN Gain	7	0	10.4683	100
chr7:143,279,105-143,299,822	20717	q35	CN Gain	0	0	5.23416	100
chr7:143,461,504-143,471,986	10482	q35	CN Gain	2	0	6.88705	100
chr7:143,477,738-143,482,733	4995	q35	CN Gain	2	0	9.09091	100
chr7:143,507,923-143,523,707	15784	q35	CN Gain	2	0	9.36639	100
chr7:143,952,441-143,984,961	32520	q35	CN Gain	4	0	26.1708	100
chr7:153,152,746-153,156,158	3412	q36.2	CN Gain	0	0	1.92837	100
chr7:159,039,829-159,054,681	14852	q36.3	CN Gain	0	0	2.20386	100
chr7:159,114,254-159,116,279	2025	q36.3	CN Gain	0	0	5.23416	100
chr7:159,116,534-159,116,740	206	q36.3	CN Gain	0	0	5.78512	100
chr7:159,117,628-159,138,663	21035	q36.3	CN Gain	0	0	19.8347	51.8802
chr7:26,655,187-26,659,449	4262	p15.2	CN Gain	0	0	6.33609	18.6063
chr7:28,503,081-28,517,141	14060	p15.1	CN Gain	1	0	5.23416	100
chr7:3,078,983-3,092,596	13613	p22.2	CN Gain	1	0	3.85675	0
chr7:30,696,773-30,718,754	21981	p14.3	CN Gain	1	0	1.65289	0
chr7:47,587,610-47,611,582	23972	p12.3	CN Gain	1	0	1.65289	7.64642
chr7:53,223,470-53,231,237	7767	p12.1	CN Gain	0	0	10.4683	100
chr7:6,924,491-6,942,564	18073	p22.1	CN Gain	0	0	1.10193	100
chr7:61,767,598-61,813,940	46342	q11.21	CN Gain	0	0	3.30579	100
chr7:62,123,666-62,159,178	35512	q11.21	CN Gain	0	0	1.65289	100
chr7:63,405-63,754	349	p22.3	CN Gain	0	0	6.06061	100
chr7:63,826,064-63,840,552	14488	q11.21	CN Gain	0	0	1.65289	100
chr7:64,581,459-64,657,432	75973	q11.21	CN Gain	1	0	2.75482	100
chr7:70,411,545-70,420,714	9169	q11.22	CN Gain	0	0	1.65289	100
chr7:76,305,642-76,308,107	2465	q11.23	CN Gain	0	0	2.20386	100
chr7:76,505,438-76,513,028	7590	q11.23	CN Gain	0	0	2.75482	100
chr7:76,514,161-76,571,194	57033	q11.23	CN Gain	0	0	2.20386	100
chr7:81,841,978-81,878,009	36031	q21.11	CN Gain	1	0	1.65289	0
chr7:91,420-111,014	19594	p22.3	CN Gain	0	0	1.37741	100
chr8:1,362,224-1,362,854	630	p23.3	CN Gain	0	0	3.85675	100
chr8:1,367,215-1,368,826	1611	p23.3	CN Gain	0	0	3.58127	100
chr8:113,088-166,765	53677	p23.3	CN Gain	2	0	2.75482	100
chr8:12,018,506-12,093,052	74546	p23.1	CN Gain	5	0	3.30579	100
chr8:12,240,172-12,241,520	1348	p23.1	CN Gain	3	0	15.978	100
chr8:12,254,207-12,260,950	6743	p23.1	CN Gain	5	0	18.7328	100
chr8:12,264,584-12,265,348	764	p23.1	CN Gain	3	0	20.3857	100
chr8:12,269,346-12,276,245	6899	p23.1	CN Gain	4	0	20.9366	100
chr8:12,499,349-12,530,913	31564	p23.1	CN Gain	1	0	4.95868	100
chr8:140,603,059-140,608,450	5391	q24.3	CN Gain	0	0	3.30579	89.7051
chr8:146,260,353-146,364,022	103669	q24.3	CN Gain	1	0	2.47934	33.3156
chr8:24,975,886-24,979,420	3534	p21.2	CN Gain	0	0	5.78512	100
chr8:47,533,432-47,549,144	15712	q11.1	CN Gain	0	0	3.58127	100
chr8:47,704,086-47,731,089	27003	q11.1	CN Gain	0	0	1.65289	100
chr8:51,460,129-51,472,211	12082	q11.21	CN Gain	1	0	1.65289	0
chr8:58,371,701-58,375,051	3350	q12.1	CN Gain	0	0	3.30579	100
chr8:68,860,732-68,889,566	28834	q13.2	CN Gain	2	0	2.20386	0
chr8:7,215,734-7,216,447	713	p23.1	CN Gain	1	0	48.2094	100
chr8:7,232,170-7,237,940	5770	p23.1	CN Gain	0	0	47.1074	100
chr8:7,273,555-7,277,325	3770	p23.1	CN Gain	1	0	19.0083	100
chr8:7,291,136-7,294,240	3104	p23.1	CN Gain	0	0	19.0083	100
chr8:7,319,098-7,331,327	12229	p23.1	CN Gain	2	0	18.4573	100
chr8:7,333,389-7,337,454	4065	p23.1	CN Gain	0	0	19.0083	100
chr8:7,393,821-7,396,285	2464	p23.1	CN Gain	0	0	23.9669	100
chr8:7,403,169-7,429,738	26569	p23.1	CN Gain	1	0	25.6198	100
chr8:7,741,250-7,745,022	3772	p23.1	CN Gain	0	0	20.1102	100
chr8:7,749,269-7,754,261	4992	p23.1	CN Gain	2	0	20.6612	100
chr8:7,776,487-7,777,015	528	p23.1	CN Gain	0	0	20.9366	100
chr8:7,777,069-7,783,172	6103	p23.1	CN Gain	0	0	20.6612	100
chr8:7,993,663-7,997,106	3443	p23.1	CN Gain	0	0	3.0303	100
chr9:0-73,854	73854	p24.3	CN Gain	5	1	5.78512	85.8031
chr9:116,741,312-116,765,370	24058	q32	CN Gain	1	0	5.23416	0
chr9:137,348,618-137,377,585	28967	q34.2	CN Gain	0	0	4.40771	100
chr9:138,560,505-138,645,234	84729	q34.3	CN Gain	3	0	3.0303	100
chr9:141,059,700-141,213,431	153731	q34.3	CN Gain	4	0	1.92837	60.9708
chr9:29,958,255-29,959,574	1319	p21.1	CN Gain	0	0	5.78512	100
chr9:42,004,147-42,100,526	96379	p12	CN Gain	2	0	4.40771	100
chr9:42,962,007-43,105,774	143767	p12	CN Gain	5	0	4.13223	100
chr9:43,178,785-43,312,669	133884	p12	CN Gain	0	0	3.58127	100
chr9:43,656,532-43,670,164	13632	p11.2	CN Gain	0	0	10.1928	100
chr9:44,242,626-44,244,157	1531	p11.2	CN Gain	0	0	3.0303	100
chr9:44,441,668-44,466,594	24926	p11.2	CN Gain	0	0	8.53994	100
chr9:44,468,150-44,477,389	9239	p11.2	CN Gain	0	0	8.81543	100
chr9:44,577,736-44,683,810	106074	p11.2	CN Gain	0	0	9.91736	100
chr9:44,795,518-44,814,514	18996	p11.2	CN Gain	0	0	15.1515	100
chr9:44,996,192-45,071,934	75742	p11.2	CN Gain	1	0	7.43802	100
chr9:45,471,396-45,545,612	74216	p11.2	CN Gain	1	0	8.53994	100
chr9:45,714,739-45,749,063	34324	p11.2	CN Gain	1	0	8.53994	100
chr9:46,088,669-46,331,517	242848	p11.2	CN Gain	0	0	15.1515	100
chr9:46,388,114-46,388,359	245	p11.2	CN Gain	0	0	10.4683	100
chr9:69,492,993-69,521,164	28171	q21.11	CN Gain	0	0	10.7438	100
chr9:79,318,725-79,322,575	3850	q21.2	CN Gain	3	0	4.13223	0
chr9:79,772,102-79,776,193	4091	q21.2	CN Gain	0	0	7.98898	100
chr9:89,587,775-89,605,196	17421	q21.33	CN Gain	1	0	5.23416	6.90546
chr9:92,238,427-92,248,397	9970	q22.2	CN Gain	0	0	4.95868	100
chr9:92,312,183-92,314,722	2539	q22.2	CN Gain	1	0	2.20386	100
chrX:103,261,058-103,293,106	32048	q22.2	CN Gain	1	0	6.33609	100
chrX:134,755,707-134,801,312	45605	q26.3	CN Gain	0	0	1.37741	100
chrX:134,843,592-134,895,017	51425	q26.3	CN Gain	4	0	1.37741	100
chrX:146,847,144-146,847,439	295	q27.3	CN Gain	0	0	4.95868	100
chrX:147,448,130-147,486,144	38014	q28	CN Gain	0	0	3.0303	59.0966
chrX:50,772,153-50,791,731	19578	p11.22	CN Gain	0	0	3.30579	0
chrX:55,725,759-55,751,826	26067	p11.21	CN Gain	1	0	2.75482	21.4716
chrX:56,805,591-56,811,100	5509	p11.21	CN Gain	2	0	1.92837	100
chrX:6,489,017-6,590,236	101219	p22.31	CN Gain	0	0	1.37741	100
chrX:62,464,045-62,479,579	15534	q11.1	CN Gain	0	0	13.2231	100
chrX:8,111,346-8,128,888	17542	p22.31	CN Gain	0	0	1.37741	100
chr1:1,010,422-1,017,960	7538	p36.33	CN-LOH	2	0	15.7025	100
chr1:1,023,873-1,041,085	17212	p36.33	CN-LOH	2	0	15.427	100
chr1:1,049,379-1,093,617	44238	p36.33	CN-LOH	4	0	15.427	100
chr1:1,129,836-1,130,537	701	p36.33	CN-LOH	1	0	14.3251	100
chr1:1,159,931-1,197,544	37613	p36.33	CN-LOH	5	0	13.7741	100
chr1:1,296,865-1,322,087	25222	p36.33	CN-LOH	4	0	12.9477	100
chr1:1,465,125-1,476,227	11102	p36.33	CN-LOH	3	0	10.7438	100
chr1:1,647,763-1,663,366	15603	p36.33	CN-LOH	8	0	7.98898	100
chr1:1,666,460-1,690,256	23796	p36.33	CN-LOH	3	0	7.43802	100
chr1:10,196,289-10,209,488	13199	p36.22	CN-LOH	2	0	35.2617	0
chr1:10,211,422-10,218,297	6875	p36.22	CN-LOH	2	0	33.3333	0
chr1:10,231,793-10,234,286	2493	p36.22	CN-LOH	2	0	33.6088	0
chr1:10,349,373-10,455,638	106265	p36.22	CN-LOH	1	0	31.6804	100
chr1:10,801,675-10,807,733	6058	p36.22	CN-LOH	1	0	5.50964	100
chr1:10,816,180-10,823,780	7600	p36.22	CN-LOH	1	0	4.40771	100
chr1:10,864,139-10,872,668	8529	p36.22	CN-LOH	0	0	3.30579	100
chr1:10,987,805-10,993,676	5871	p36.22	CN-LOH	0	0	4.6832	100
chr1:100,064,647-100,065,144	497	p21.2	CN-LOH	0	0	5.50964	100
chr1:100,065,761-100,086,569	20808	p21.2	CN-LOH	0	0	5.50964	100
chr1:100,087,600-100,098,991	11391	p21.2	CN-LOH	0	0	6.61157	100
chr1:100,116,263-100,116,574	311	p21.2	CN-LOH	1	0	8.81543	100
chr1:100,132,667-100,143,425	10758	p21.2	CN-LOH	1	0	10.4683	100
chr1:100,274,010-100,276,481	2471	p21.2	CN-LOH	0	0	18.4573	0
chr1:100,295,062-100,304,021	8959	p21.2	CN-LOH	0	0	20.9366	0
chr1:100,340,807-100,341,752	945	p21.2	CN-LOH	1	0	21.7631	0
chr1:100,344,251-100,372,162	27911	p21.2	CN-LOH	1	0	21.7631	44.8103
chr1:100,693,677-100,709,265	15588	p21.2	CN-LOH	1	0	29.7521	0
chr1:100,763,109-100,777,987	14878	p21.2	CN-LOH	0	0	28.9256	0
chr1:100,797,078-100,798,513	1435	p21.2	CN-LOH	0	0	22.314	0
chr1:100,801,371-100,802,130	759	p21.2	CN-LOH	0	0	20.6612	0
chr1:100,916,467-100,930,160	13693	p21.2	CN-LOH	1	0	17.9063	0
chr1:100,943,609-100,975,280	31671	p21.2	CN-LOH	1	0	17.6309	0
chr1:100,977,219-100,997,596	20377	p21.2	CN-LOH	1	0	17.6309	0
chr1:100,998,405-101,003,929	5524	p21.2	CN-LOH	1	0	18.4573	0
chr1:101,027,826-101,040,549	12723	p21.2	CN-LOH	0	0	19.0083	0
chr1:101,138,938-101,169,135	30197	p21.2	CN-LOH	0	0	15.427	0
chr1:101,190,277-101,198,256	7979	p21.2	CN-LOH	1	0	16.5289	0
chr1:101,198,767-101,200,524	1757	p21.2	CN-LOH	1	0	14.3251	0
chr1:101,204,686-101,209,477	4791	p21.2	CN-LOH	0	0	13.2231	0
chr1:101,407,273-101,513,586	106313	p21.2	CN-LOH	4	0	12.1212	0
chr1:101,684,466-101,715,170	30704	p21.2	CN-LOH	1	0	4.6832	23.0459
chr1:101,759,712-101,763,740	4028	p21.2	CN-LOH	0	0	3.30579	0
chr1:102,242,849-102,274,087	31238	p21.1	CN-LOH	2	0	0.826446	0
chr1:102,862,819-102,897,046	34227	p21.1	CN-LOH	0	0	20.6612	100
chr1:102,899,057-102,918,224	19167	p21.1	CN-LOH	0	0	20.6612	100
chr1:102,919,509-102,924,653	5144	p21.1	CN-LOH	0	0	20.6612	100
chr1:103,042,992-103,061,960	18968	p21.1	CN-LOH	0	0	23.416	9.14698
chr1:103,064,257-103,110,892	46635	p21.1	CN-LOH	0	0	23.416	3.29366
chr1:103,206,487-103,212,358	5871	p21.1	CN-LOH	0	0	29.2011	0
chr1:103,354,611-103,372,750	18139	p21.1	CN-LOH	1	0	27.2727	0
chr1:103,397,214-103,400,673	3459	p21.1	CN-LOH	1	0	34.4353	0
chr1:103,544,907-103,559,580	14673	p21.1	CN-LOH	1	0	32.7824	24.4667
chr1:103,576,840-103,577,763	923	p21.1	CN-LOH	0	0	34.1598	0
chr1:103,671,536-103,693,703	22167	p21.1	CN-LOH	0	0	31.6804	0
chr1:103,729,062-103,730,297	1235	p21.1	CN-LOH	0	0	31.405	0
chr1:103,730,749-103,740,118	9369	p21.1	CN-LOH	0	0	31.9559	0
chr1:103,757,404-103,761,594	4190	p21.1	CN-LOH	0	0	33.0579	0
chr1:104,129,015-104,144,001	14986	p21.1	CN-LOH	1	0	21.7631	100
chr1:104,232,629-104,256,898	24269	p21.1	CN-LOH	0	0	17.3554	100
chr1:104,274,244-104,309,127	34883	p21.1	CN-LOH	1	0	17.9063	100
chr1:104,368,128-104,372,170	4042	p21.1	CN-LOH	0	0	17.9063	100
chr1:104,391,936-104,433,346	41410	p21.1	CN-LOH	0	0	17.6309	100
chr1:104,440,447-104,450,687	10240	p21.1	CN-LOH	0	0	16.5289	100
chr1:104,455,260-104,472,517	17257	p21.1	CN-LOH	0	0	16.8044	0
chr1:104,494,659-104,524,943	30284	p21.1	CN-LOH	0	0	13.7741	0
chr1:104,637,849-104,643,247	5398	p21.1	CN-LOH	0	0	12.6722	0
chr1:104,790,535-104,798,785	8250	p21.1	CN-LOH	0	0	7.98898	11.3212
chr1:104,803,558-104,805,825	2267	p21.1	CN-LOH	0	0	7.16253	0
chr1:104,827,485-104,841,112	13627	p21.1	CN-LOH	0	0	6.61157	0
chr1:104,865,271-104,868,821	3550	p21.1	CN-LOH	0	0	4.6832	14.3944
chr1:104,889,190-104,891,794	2604	p21.1	CN-LOH	0	0	4.6832	0
chr1:104,893,740-104,895,356	1616	p21.1	CN-LOH	0	0	4.40771	0
chr1:104,959,234-104,975,712	16478	p21.1	CN-LOH	0	0	4.95868	0
chr1:104,978,903-105,038,702	59799	p21.1	CN-LOH	0	0	6.33609	0
chr1:105,115,119-105,144,284	29165	p21.1	CN-LOH	0	0	5.50964	0
chr1:105,193,590-105,210,505	16915	p21.1	CN-LOH	0	0	8.26446	0
chr1:105,303,163-105,365,228	62065	p21.1	CN-LOH	0	0	13.2231	0
chr1:105,470,387-105,505,893	35506	p21.1	CN-LOH	0	0	13.2231	0
chr1:105,958,604-105,980,774	22170	p21.1	CN-LOH	0	0	5.78512	100
chr1:106,002,147-106,013,065	10918	p21.1	CN-LOH	0	0	4.13223	100
chr1:106,024,080-106,024,474	394	p21.1	CN-LOH	0	0	3.30579	100
chr1:106,457,333-106,511,299	53966	p21.1	CN-LOH	0	0	8.53994	7.76044
chr1:106,578,719-106,597,682	18963	p21.1	CN-LOH	0	0	9.09091	100
chr1:106,640,953-106,696,515	55562	p21.1	CN-LOH	0	0	10.7438	100
chr1:106,752,242-106,769,580	17338	p21.1	CN-LOH	0	0	8.53994	100
chr1:106,770,479-106,773,838	3359	p21.1	CN-LOH	0	0	8.53994	100
chr1:106,779,149-106,791,674	12525	p21.1	CN-LOH	0	0	11.2948	100
chr1:106,830,056-106,830,859	803	p21.1	CN-LOH	0	0	11.8457	100
chr1:106,887,489-106,893,050	5561	p21.1	CN-LOH	0	0	11.5702	0
chr1:106,894,942-106,935,720	40778	p21.1	CN-LOH	0	0	12.3967	0
chr1:106,937,721-106,967,402	29681	p21.1	CN-LOH	0	0	12.9477	11.7213
chr1:106,976,324-106,984,394	8070	p21.1	CN-LOH	0	0	12.6722	39.4672
chr1:107,031,775-107,161,544	129769	p21.1	CN-LOH	0	0	12.3967	9.70802
chr1:107,499,423-107,516,109	16686	p13.3	CN-LOH	0	0	1.92837	100
chr1:107,710,023-107,811,805	101782	p13.3	CN-LOH	1	0	1.10193	100
chr1:108,014,287-108,018,699	4412	p13.3	CN-LOH	2	0	1.37741	0
chr1:108,533,245-108,538,068	4823	p13.3	CN-LOH	0	0	6.33609	0
chr1:108,665,487-108,672,221	6734	p13.3	CN-LOH	0	0	9.36639	100
chr1:109,052,212-109,069,309	17097	p13.3	CN-LOH	0	0	20.9366	100
chr1:109,074,554-109,075,914	1360	p13.3	CN-LOH	0	0	21.7631	100
chr1:109,108,407-109,133,765	25358	p13.3	CN-LOH	1	0	21.7631	23.2156
chr1:109,266,355-109,268,244	1889	p13.3	CN-LOH	1	0	14.876	0
chr1:109,366,763-109,368,756	1993	p13.3	CN-LOH	2	0	10.4683	100
chr1:109,559,836-109,604,816	44980	p13.3	CN-LOH	1	0	6.61157	100
chr1:109,631,396-109,642,980	11584	p13.3	CN-LOH	2	0	6.88705	100
chr1:109,659,930-109,669,574	9644	p13.3	CN-LOH	1	0	6.88705	23.9112
chr1:109,748,638-109,768,854	20216	p13.3	CN-LOH	2	0	4.95868	31.2624
chr1:109,782,129-109,811,290	29161	p13.3	CN-LOH	1	0	4.95868	100
chr1:109,834,949-110,053,840	218891	p13.3	CN-LOH	8	0	4.95868	0
chr1:11,128,370-11,395,692	267322	p36.22	CN-LOH	5	0	9.09091	8.62406
chr1:110,241,566-110,328,615	87049	p13.3	CN-LOH	4	0	1.37741	21.3489
chr1:110,493,686-111,003,473	509787	p13.3	CN-LOH	13	0	0.550964	3.92085
chr1:111,299,294-111,527,881	228587	p13.3	CN-LOH	3	0	2.75482	23.483
chr1:111,731,169-111,737,397	6228	p13.3	CN-LOH	1	0	2.47934	0
chr1:112,119,751-112,394,641	274890	p13.2	CN-LOH	10	0	1.10193	4.64622
chr1:112,892,998-112,897,248	4250	p13.2	CN-LOH	0	0	2.75482	100
chr1:113,007,098-113,023,677	16579	p13.2	CN-LOH	1	0	2.47934	100
chr1:113,254,375-113,273,066	18691	p13.2	CN-LOH	2	0	5.50964	100
chr1:113,689,954-113,718,894	28940	p13.2	CN-LOH	0	0	6.88705	100
chr1:113,799,596-113,807,288	7692	p13.2	CN-LOH	0	0	4.40771	100
chr1:113,818,254-113,820,108	1854	p13.2	CN-LOH	0	0	5.50964	100
chr1:113,868,367-113,873,838	5471	p13.2	CN-LOH	0	0	9.91736	100
chr1:114,070,778-114,080,820	10042	p13.2	CN-LOH	1	0	14.0496	100
chr1:114,749,052-114,765,612	16560	p13.2	CN-LOH	0	0	1.10193	100
chr1:115,219,125-115,220,217	1092	p13.2	CN-LOH	1	0	9.64187	100
chr1:115,256,619-115,262,997	6378	p13.2	CN-LOH	3	0	9.91736	100
chr1:116,561,741-116,600,829	39088	p13.1	CN-LOH	1	0	7.43802	100
chr1:116,709,755-116,710,929	1174	p13.1	CN-LOH	0	0	7.16253	100
chr1:116,723,337-116,725,536	2199	p13.1	CN-LOH	0	0	7.43802	100
chr1:116,740,606-116,795,024	54418	p13.1	CN-LOH	0	0	7.98898	1.40762
chr1:116,952,771-117,010,467	57696	p13.1	CN-LOH	2	0	9.64187	22.7607
chr1:117,290,703-117,352,688	61985	p13.1	CN-LOH	1	0	3.85675	57.7688
chr1:117,399,310-117,428,513	29203	p13.1	CN-LOH	0	0	3.30579	0
chr1:117,572,128-117,577,283	5155	p13.1	CN-LOH	2	0	3.0303	0
chr1:117,592,084-117,597,190	5106	p13.1	CN-LOH	0	0	3.85675	0
chr1:117,646,488-117,731,425	84937	p13.1	CN-LOH	2	0	3.85675	0
chr1:117,813,249-117,881,150	67901	p12	CN-LOH	0	0	4.40771	0.986731
chr1:118,083,899-118,105,377	21478	p12	CN-LOH	0	0	4.40771	2.5887
chr1:118,124,761-118,126,558	1797	p12	CN-LOH	0	0	4.6832	0
chr1:118,140,059-118,142,549	2490	p12	CN-LOH	0	0	4.6832	0
chr1:118,229,572-118,233,185	3613	p12	CN-LOH	0	0	8.26446	0
chr1:118,233,906-118,252,117	18211	p12	CN-LOH	0	0	9.36639	0
chr1:118,300,551-118,308,134	7583	p12	CN-LOH	0	0	17.9063	0
chr1:118,469,224-118,536,971	67747	p12	CN-LOH	3	0	18.7328	100
chr1:118,650,255-118,677,331	27076	p12	CN-LOH	1	0	19.2837	100
chr1:118,679,036-118,742,597	63561	p12	CN-LOH	1	0	19.2837	100
chr1:118,754,269-118,798,327	44058	p12	CN-LOH	0	0	19.2837	0
chr1:118,835,771-118,835,965	194	p12	CN-LOH	0	0	17.9063	0
chr1:118,843,307-118,847,688	4381	p12	CN-LOH	0	0	10.4683	0
chr1:118,858,083-118,880,277	22194	p12	CN-LOH	0	0	8.53994	0
chr1:118,884,919-118,887,115	2196	p12	CN-LOH	0	0	8.53994	0
chr1:118,926,167-118,935,025	8858	p12	CN-LOH	0	0	8.53994	26.4055
chr1:118,936,955-118,940,980	4025	p12	CN-LOH	0	0	8.26446	0
chr1:118,974,278-118,993,613	19335	p12	CN-LOH	0	0	9.36639	2.91182
chr1:119,020,523-119,023,722	3199	p12	CN-LOH	0	0	11.5702	0
chr1:119,105,955-119,163,065	57110	p12	CN-LOH	0	0	12.1212	0
chr1:119,380,236-119,392,449	12213	p12	CN-LOH	0	0	12.1212	16.3023
chr1:119,448,083-119,450,649	2566	p12	CN-LOH	1	0	9.91736	0
chr1:119,504,151-119,540,200	36049	p12	CN-LOH	1	0	8.81543	0
chr1:119,783,657-119,797,181	13524	p12	CN-LOH	1	0	5.78512	100
chr1:119,910,484-119,969,530	59046	p12	CN-LOH	2	0	3.85675	100
chr1:12,649,811-12,671,513	21702	p36.22	CN-LOH	1	0	4.13223	100
chr1:12,781,087-12,782,820	1733	p36.21	CN-LOH	1	0	21.7631	100
chr1:12,819,082-12,835,230	16148	p36.21	CN-LOH	2	0	22.0386	100
chr1:12,858,249-12,914,497	56248	p36.21	CN-LOH	3	0	22.314	100
chr1:120,087,671-120,108,631	20960	p12	CN-LOH	1	0	2.75482	100
chr1:120,195,655-120,223,085	27430	p12	CN-LOH	0	0	2.75482	68.9829
chr1:120,272,834-120,279,380	6546	p12	CN-LOH	2	0	4.13223	100
chr1:120,521,178-120,553,649	32471	p12	CN-LOH	1	0	51.5152	100
chr1:13,078,669-13,200,915	122246	p36.21	CN-LOH	2	0	23.1405	100
chr1:14,127,897-14,144,602	16705	p36.21	CN-LOH	1	0	1.37741	0
chr1:14,285,781-14,652,682	366901	p36.21	CN-LOH	0	0	1.65289	22.7669
chr1:144,889,142-144,896,206	7064	q21.1	CN-LOH	4	0	9.64187	100
chr1:144,896,375-144,901,883	5508	q21.1	CN-LOH	4	0	9.91736	100
chr1:144,918,961-144,945,493	26532	q21.1	CN-LOH	4	0	9.64187	100
chr1:144,989,337-144,996,263	6926	q21.1	CN-LOH	4	0	8.53994	100
chr1:145,004,528-145,012,671	8143	q21.1	CN-LOH	5	0	8.53994	100
chr1:145,372,340-145,377,350	5010	q21.1	CN-LOH	1	0	10.4683	100
chr1:145,435,431-145,532,999	97568	q21.1	CN-LOH	13	0	12.6722	100
chr1:145,554,820-145,558,914	4094	q21.1	CN-LOH	2	0	12.6722	100
chr1:145,571,057-145,585,505	14448	q21.1	CN-LOH	3	0	11.8457	100
chr1:145,718,190-145,720,706	2516	q21.1	CN-LOH	1	0	9.91736	100
chr1:145,723,164-145,725,999	2835	q21.1	CN-LOH	1	0	10.1928	100
chr1:145,727,205-145,745,906	18701	q21.1	CN-LOH	2	0	11.8457	100
chr1:145,747,687-146,418,988	671301	q21.1	CN-LOH	13	0	11.5702	100
chr1:146,498,193-146,498,735	542	q21.1	CN-LOH	1	0	11.5702	100
chr1:146,500,670-146,503,816	3146	q21.1	CN-LOH	1	0	11.8457	100
chr1:146,524,446-146,526,588	2142	q21.1	CN-LOH	0	0	12.6722	100
chr1:146,881,736-146,892,349	10613	q21.1	CN-LOH	2	0	10.4683	100
chr1:147,022,765-147,030,082	7317	q21.2	CN-LOH	1	0	6.06061	100
chr1:147,073,946-147,083,040	9094	q21.2	CN-LOH	1	0	6.06061	100
chr1:147,109,252-147,122,655	13403	q21.2	CN-LOH	1	0	6.61157	100
chr1:147,211,370-147,213,746	2376	q21.2	CN-LOH	0	0	11.8457	100
chr1:147,241,739-147,264,072	22333	q21.2	CN-LOH	1	0	14.6006	100
chr1:147,273,400-147,273,774	374	q21.2	CN-LOH	0	0	14.6006	100
chr1:147,274,287-147,288,041	13754	q21.2	CN-LOH	0	0	14.876	100
chr1:147,731,535-147,742,748	11213	q21.2	CN-LOH	2	0	30.854	100
chr1:147,766,810-147,774,535	7725	q21.2	CN-LOH	2	0	33.6088	100
chr1:147,826,735-147,837,987	11252	q21.2	CN-LOH	2	0	39.6694	100
chr1:148,627,699-148,661,755	34056	q21.2	CN-LOH	1	0	40.2204	100
chr1:148,662,343-148,749,099	86756	q21.2	CN-LOH	1	0	40.4959	100
chr1:148,841,426-148,870,669	29243	q21.2	CN-LOH	0	0	41.0468	100
chr1:148,910,796-148,918,603	7807	q21.2	CN-LOH	0	0	40.7713	100
chr1:149,040,753-149,041,214	461	q21.2	CN-LOH	0	0	33.3333	100
chr1:149,112,633-149,115,581	2948	q21.2	CN-LOH	0	0	29.7521	100
chr1:149,206,943-149,208,436	1493	q21.2	CN-LOH	0	0	32.5069	100
chr1:149,229,826-149,242,694	12868	q21.2	CN-LOH	1	0	32.2314	100
chr1:149,425,912-149,433,024	7112	q21.2	CN-LOH	0	0	39.1185	100
chr1:149,479,341-149,521,843	42502	q21.2	CN-LOH	0	0	40.4959	100
chr1:149,547,050-149,707,053	160003	q21.2	CN-LOH	3	0	40.7713	100
chr1:149,728,856-149,751,544	22688	q21.2	CN-LOH	0	0	40.2204	100
chr1:149,756,105-149,770,927	14822	q21.2	CN-LOH	3	0	40.2204	100
chr1:149,876,129-149,885,261	9132	q21.2	CN-LOH	2	0	40.4959	100
chr1:149,888,052-149,904,028	15976	q21.2	CN-LOH	3	0	42.4242	100
chr1:149,914,362-149,938,491	24129	q21.2	CN-LOH	2	0	42.4242	100
chr1:149,995,982-149,998,838	2856	q21.2	CN-LOH	0	0	44.6281	3.04622
chr1:15,358,487-15,428,433	69946	p36.21	CN-LOH	3	0	0.826446	1.10085
chr1:150,127,555-150,141,907	14352	q21.2	CN-LOH	1	0	41.0468	0
chr1:150,189,572-150,206,191	16619	q21.2	CN-LOH	1	0	33.0579	0
chr1:150,210,825-150,232,423	21598	q21.2	CN-LOH	2	0	33.6088	0
chr1:150,237,853-150,259,127	21274	q21.2	CN-LOH	4	0	33.0579	0
chr1:150,420,490-150,477,876	57386	q21.3	CN-LOH	3	0	23.6915	0
chr1:150,483,370-150,488,332	4962	q21.3	CN-LOH	1	0	25.6198	0
chr1:150,511,506-150,523,608	12102	q21.3	CN-LOH	1	0	21.4876	0
chr1:150,711,955-150,728,593	16638	q21.3	CN-LOH	1	0	18.7328	3.8947
chr1:150,783,127-150,876,455	93328	q21.3	CN-LOH	1	0	19.0083	13.1193
chr1:150,951,635-150,953,817	2182	q21.3	CN-LOH	0	0	18.4573	0
chr1:150,960,498-150,971,084	10586	q21.3	CN-LOH	2	0	18.7328	0
chr1:150,980,416-150,990,507	10091	q21.3	CN-LOH	2	0	17.6309	0
chr1:150,992,369-150,994,878	2509	q21.3	CN-LOH	1	0	16.2534	0
chr1:151,008,890-151,011,926	3036	q21.3	CN-LOH	2	0	16.2534	0
chr1:151,039,914-151,113,968	74054	q21.3	CN-LOH	4	0	15.427	0
chr1:151,129,499-151,195,297	65798	q21.3	CN-LOH	8	0	15.978	0
chr1:151,338,907-151,347,619	8712	q21.3	CN-LOH	1	0	13.2231	100
chr1:151,539,842-151,541,506	1664	q21.3	CN-LOH	1	0	7.43802	0
chr1:151,572,273-151,587,756	15483	q21.3	CN-LOH	1	0	7.98898	0.787961
chr1:151,670,159-151,686,592	16433	q21.3	CN-LOH	5	0	7.98898	0
chr1:151,733,695-151,761,739	28044	q21.3	CN-LOH	3	0	8.26446	0
chr1:151,780,409-151,801,272	20863	q21.3	CN-LOH	1	0	9.64187	34.3191
chr1:151,805,604-151,809,461	3857	q21.3	CN-LOH	0	0	10.7438	0
chr1:151,814,095-151,816,550	2455	q21.3	CN-LOH	1	0	10.4683	0
chr1:151,819,148-151,821,189	2041	q21.3	CN-LOH	1	0	11.5702	0
chr1:151,833,280-151,833,923	643	q21.3	CN-LOH	0	0	17.6309	0
chr1:152,005,257-152,147,270	142013	q21.3	CN-LOH	5	0	20.1102	3.66375
chr1:153,064,312-153,095,035	30723	q21.3	CN-LOH	4	0	9.09091	61.0878
chr1:153,181,194-153,183,033	1839	q21.3	CN-LOH	0	0	3.85675	0
chr1:153,195,514-153,213,657	18143	q21.3	CN-LOH	0	0	3.85675	4.6354
chr1:153,238,282-153,268,965	30683	q21.3	CN-LOH	0	0	4.95868	0
chr1:153,269,268-153,282,123	12855	q21.3	CN-LOH	1	0	5.50964	0
chr1:153,323,568-153,327,010	3442	q21.3	CN-LOH	0	0	7.16253	100
chr1:153,381,423-153,391,266	9843	q21.3	CN-LOH	1	0	9.91736	0
chr1:153,542,829-153,602,557	59728	q21.3	CN-LOH	4	0	13.7741	1.88689
chr1:153,750,490-153,755,366	4876	q21.3	CN-LOH	2	0	17.9063	66.1813
chr1:153,821,954-153,849,082	27128	q21.3	CN-LOH	1	0	17.6309	0
chr1:153,883,902-153,892,315	8413	q21.3	CN-LOH	1	0	17.6309	0
chr1:153,974,925-153,992,719	17794	q21.3	CN-LOH	2	0	17.3554	0
chr1:154,081,001-154,090,738	9737	q21.3	CN-LOH	2	0	17.3554	46.6879
chr1:154,370,965-154,398,929	27964	q21.3	CN-LOH	1	0	6.33609	0
chr1:154,420,624-154,431,723	11099	q21.3	CN-LOH	1	0	4.6832	0
chr1:154,712,381-154,717,898	5517	q21.3	CN-LOH	1	0	1.92837	0
chr1:154,779,250-154,786,737	7487	q21.3	CN-LOH	1	0	2.47934	0
chr1:155,086,249-155,104,924	18675	q22	CN-LOH	1	0	26.9972	53.2584
chr1:155,283,121-155,317,170	34049	q22	CN-LOH	8	1	52.8926	100
chr1:155,527,212-155,561,776	34564	q22	CN-LOH	3	0	54.8209	100
chr1:155,571,505-155,617,653	46148	q22	CN-LOH	3	0	54.8209	100
chr1:155,900,909-155,920,422	19513	q22	CN-LOH	4	0	46.0055	87.3879
chr1:155,999,587-156,001,304	1717	q22	CN-LOH	0	0	38.5675	0
chr1:156,078,685-156,083,383	4698	q22	CN-LOH	1	0	19.0083	0
chr1:156,206,361-156,212,008	5647	q22	CN-LOH	3	0	7.98898	0
chr1:156,316,502-156,341,056	24554	q22	CN-LOH	2	0	4.40771	0
chr1:156,368,352-156,386,647	18295	q22	CN-LOH	2	0	3.85675	0
chr1:156,389,811-156,412,974	23163	q22	CN-LOH	3	1	3.85675	4.39062
chr1:156,422,250-156,438,878	16628	q22	CN-LOH	2	0	3.58127	0
chr1:156,495,275-156,520,338	25063	q22 - q23.1	CN-LOH	1	0	4.13223	0
chr1:156,606,339-156,614,063	7724	q23.1	CN-LOH	1	0	4.95868	0
chr1:156,680,604-156,699,279	18675	q23.1	CN-LOH	3	0	4.95868	0
chr1:156,815,706-156,847,949	32243	q23.1	CN-LOH	2	0	6.33609	0
chr1:156,857,660-156,873,311	15651	q23.1	CN-LOH	1	0	6.33609	0
chr1:157,153,639-157,156,934	3295	q23.1	CN-LOH	0	0	3.58127	0
chr1:157,273,729-157,274,332	603	q23.1	CN-LOH	0	0	3.30579	0
chr1:157,338,097-157,449,686	111589	q23.1	CN-LOH	0	0	1.92837	0
chr1:157,484,783-157,804,423	319640	q23.1	CN-LOH	10	0	3.30579	3.36003
chr1:157,918,105-157,931,009	12904	q23.1	CN-LOH	1	0	3.58127	0
chr1:158,000,754-158,020,272	19518	q23.1	CN-LOH	1	0	3.0303	0
chr1:158,072,716-158,085,535	12819	q23.1	CN-LOH	0	0	4.6832	0
chr1:158,381,708-158,433,062	51354	q23.1	CN-LOH	1	0	8.26446	0
chr1:158,575,988-158,639,551	63563	q23.1	CN-LOH	2	0	7.7135	1.35928
chr1:158,724,437-158,727,650	3213	q23.1	CN-LOH	1	0	5.23416	72.5801
chr1:158,901,255-158,907,895	6640	q23.1	CN-LOH	1	0	2.75482	0
chr1:158,985,896-159,091,701	105805	q23.1	CN-LOH	2	0	6.06061	11.3766
chr1:159,106,405-159,131,513	25108	q23.2	CN-LOH	0	0	6.06061	23.2038
chr1:159,195,801-159,291,598	95797	q23.2	CN-LOH	2	0	7.43802	0
chr1:16,083,997-16,113,992	29995	p36.21	CN-LOH	1	0	7.16253	37.7363
chr1:16,147,072-16,152,562	5490	p36.21	CN-LOH	0	0	7.98898	100
chr1:16,167,827-16,281,706	113879	p36.21 - p36.13	CN-LOH	3	0	9.64187	18.8946
chr1:16,384,485-16,449,680	65195	p36.13	CN-LOH	1	0	10.1928	29.3688
chr1:16,539,945-16,567,227	27282	p36.13	CN-LOH	2	0	9.36639	0
chr1:16,622,638-16,735,983	113345	p36.13	CN-LOH	4	0	9.09091	0
chr1:16,805,427-16,814,464	9037	p36.13	CN-LOH	2	0	7.16253	100
chr1:16,829,505-16,831,348	1843	p36.13	CN-LOH	0	0	7.43802	100
chr1:16,969,304-17,008,714	39410	p36.13	CN-LOH	3	0	9.91736	100
chr1:160,383,361-160,457,589	74228	q23.2	CN-LOH	2	0	1.92837	1.90629
chr1:160,613,456-160,620,015	6559	q23.3	CN-LOH	1	0	1.92837	0
chr1:161,144,047-161,165,529	21482	q23.3	CN-LOH	3	0	3.0303	17.1818
chr1:161,218,624-161,229,425	10801	q23.3	CN-LOH	1	0	2.75482	0
chr1:161,282,621-161,369,062	86441	q23.3	CN-LOH	3	0	3.0303	28.6982
chr1:161,457,998-161,460,812	2814	q23.3	CN-LOH	0	0	3.58127	100
chr1:161,479,222-161,488,169	8947	q23.3	CN-LOH	1	0	3.85675	100
chr1:161,633,952-161,657,584	23632	q23.3	CN-LOH	3	0	3.85675	100
chr1:161,672,525-161,694,655	22130	q23.3	CN-LOH	2	0	4.40771	100
chr1:161,713,919-161,740,904	26985	q23.3	CN-LOH	2	0	4.13223	100
chr1:161,865,678-161,936,742	71064	q23.3	CN-LOH	2	0	4.13223	100
chr1:161,968,021-161,974,345	6324	q23.3	CN-LOH	1	0	3.85675	100
chr1:161,975,505-161,979,075	3570	q23.3	CN-LOH	1	0	3.85675	100
chr1:162,164,611-162,210,451	45840	q23.3	CN-LOH	2	0	4.13223	100
chr1:162,247,928-162,267,538	19610	q23.3	CN-LOH	2	0	3.58127	100
chr1:162,319,637-162,322,225	2588	q23.3	CN-LOH	2	0	3.0303	100
chr1:162,345,246-162,351,045	5799	q23.3	CN-LOH	2	0	3.0303	100
chr1:162,360,626-162,524,699	164073	q23.3	CN-LOH	3	0	2.75482	100
chr1:162,679,152-162,726,271	47119	q23.3	CN-LOH	1	0	2.75482	100
chr1:162,831,560-162,881,278	49718	q23.3	CN-LOH	1	0	2.20386	87.765
chr1:162,970,188-163,032,766	62578	q23.3	CN-LOH	0	0	2.20386	0
chr1:163,138,501-163,144,993	6492	q23.3	CN-LOH	1	0	2.20386	0
chr1:163,341,686-163,347,261	5575	q23.3	CN-LOH	0	0	2.20386	2.56502
chr1:163,424,035-163,454,024	29989	q23.3	CN-LOH	0	0	2.20386	0
chr1:163,495,288-163,569,287	73999	q23.3	CN-LOH	0	0	2.47934	0
chr1:163,575,126-163,577,606	2480	q23.3	CN-LOH	0	0	2.75482	0
chr1:163,728,588-163,760,719	32131	q23.3	CN-LOH	0	0	2.75482	0
chr1:163,847,801-163,887,844	40043	q23.3	CN-LOH	0	0	3.30579	100
chr1:163,949,216-163,952,708	3492	q23.3	CN-LOH	0	0	4.40771	100
chr1:163,967,580-164,091,037	123457	q23.3	CN-LOH	0	0	4.40771	77.9664
chr1:164,658,427-165,255,803	597376	q23.3	CN-LOH	3	0	0.275482	7.22041
chr1:165,834,053-165,903,335	69282	q24.1	CN-LOH	2	1	2.20386	10.8859
chr1:166,299,129-166,307,516	8387	q24.1	CN-LOH	0	0	3.0303	0
chr1:166,364,753-166,367,102	2349	q24.1	CN-LOH	0	0	3.0303	0
chr1:166,446,150-166,447,494	1344	q24.1	CN-LOH	0	0	3.0303	0
chr1:166,462,572-166,484,008	21436	q24.1	CN-LOH	0	0	4.13223	0
chr1:166,796,505-166,819,098	22593	q24.1	CN-LOH	2	0	5.50964	0
chr1:167,593,752-167,619,657	25905	q24.2	CN-LOH	1	0	1.37741	0
chr1:167,848,824-168,138,024	289200	q24.2	CN-LOH	5	1	4.13223	100
chr1:168,305,726-168,311,534	5808	q24.2	CN-LOH	0	0	2.75482	100
chr1:168,567,874-168,602,058	34184	q24.2	CN-LOH	0	0	1.10193	7.11444
chr1:169,072,932-169,085,111	12179	q24.2	CN-LOH	1	0	2.20386	100
chr1:169,090,841-169,117,767	26926	q24.2	CN-LOH	2	0	2.20386	100
chr1:169,517,004-169,533,133	16129	q24.2	CN-LOH	1	0	3.0303	100
chr1:169,577,804-169,578,500	696	q24.2	CN-LOH	1	0	5.50964	100
chr1:169,579,651-169,580,923	1272	q24.2	CN-LOH	1	0	7.16253	100
chr1:169,647,665-169,661,617	13952	q24.2	CN-LOH	2	0	8.53994	1.48366
chr1:169,758,105-169,937,856	179751	q24.2	CN-LOH	5	0	8.26446	79.3882
chr1:17,012,763-17,016,979	4216	p36.13	CN-LOH	0	0	9.64187	100
chr1:17,025,924-17,036,787	10863	p36.13	CN-LOH	2	0	9.64187	100
chr1:17,327,790-17,366,572	38782	p36.13	CN-LOH	2	0	6.61157	100
chr1:17,492,066-17,499,344	7278	p36.13	CN-LOH	0	0	3.85675	100
chr1:17,544,519-17,548,355	3836	p36.13	CN-LOH	1	0	1.65289	0
chr1:17,595,868-17,653,059	57191	p36.13	CN-LOH	2	1	1.65289	44.6644
chr1:17,872,069-17,900,223	28154	p36.13	CN-LOH	1	0	2.75482	61.3376
chr1:170,100,213-170,103,134	2921	q24.2	CN-LOH	0	0	7.7135	0
chr1:170,196,411-170,201,297	4886	q24.2	CN-LOH	0	0	3.0303	0
chr1:170,208,430-170,209,455	1025	q24.2	CN-LOH	0	0	3.0303	0
chr1:170,268,050-170,279,233	11183	q24.2	CN-LOH	0	0	3.0303	0
chr1:170,285,294-170,321,945	36651	q24.2	CN-LOH	0	0	3.0303	18.728
chr1:170,553,904-170,560,297	6393	q24.2	CN-LOH	0	0	4.40771	0
chr1:170,618,674-170,644,880	26206	q24.2	CN-LOH	1	0	4.40771	68.3317
chr1:170,741,361-170,816,094	74733	q24.2	CN-LOH	0	0	6.33609	0
chr1:171,129,858-171,133,560	3702	q24.3	CN-LOH	1	0	4.6832	100
chr1:171,224,291-171,226,393	2102	q24.3	CN-LOH	1	0	4.6832	100
chr1:171,656,194-171,733,208	77014	q24.3	CN-LOH	1	0	6.61157	91.8885
chr1:171,890,437-171,914,302	23865	q24.3	CN-LOH	1	0	10.1928	0
chr1:172,022,055-172,072,544	50489	q24.3	CN-LOH	1	0	10.1928	0
chr1:172,087,525-172,119,171	31646	q24.3	CN-LOH	5	3	10.4683	0
chr1:172,125,677-172,136,648	10971	q24.3	CN-LOH	1	0	8.26446	0
chr1:172,188,889-172,287,635	98746	q24.3	CN-LOH	1	0	7.98898	4.06903
chr1:172,301,279-172,311,625	10346	q24.3	CN-LOH	1	0	7.43802	0
chr1:172,425,059-172,430,697	5638	q24.3	CN-LOH	1	0	4.13223	0
chr1:172,629,444-172,659,590	30146	q24.3	CN-LOH	1	0	4.13223	0.616997
chr1:172,666,784-172,687,714	20930	q24.3	CN-LOH	0	0	4.13223	22.3794
chr1:172,941,863-172,985,890	44027	q25.1	CN-LOH	0	0	3.58127	0
chr1:173,096,701-173,103,255	6554	q25.1	CN-LOH	0	0	3.0303	0
chr1:173,170,642-173,208,817	38175	q25.1	CN-LOH	3	0	3.85675	0
chr1:173,267,632-173,282,628	14996	q25.1	CN-LOH	2	0	3.85675	94.7186
chr1:173,383,817-173,385,373	1556	q25.1	CN-LOH	2	0	20.9366	100
chr1:173,446,932-173,472,085	25153	q25.1	CN-LOH	2	0	23.9669	100
chr1:173,843,015-173,853,000	9985	q25.1	CN-LOH	1	0	46.281	100
chr1:173,894,045-173,927,633	33588	q25.1	CN-LOH	1	0	49.3113	100
chr1:174,071,176-174,079,490	8314	q25.1	CN-LOH	0	0	49.8623	0
chr1:174,127,124-174,234,358	107234	q25.1	CN-LOH	1	0	37.741	2.22597
chr1:174,390,803-174,428,597	37794	q25.1	CN-LOH	2	0	37.4656	0
chr1:174,595,647-174,692,417	96770	q25.1	CN-LOH	2	0	36.3636	1.46843
chr1:175,164,774-175,172,739	7965	q25.1	CN-LOH	0	0	2.47934	0
chr1:175,272,674-175,287,143	14469	q25.1	CN-LOH	0	0	2.20386	100
chr1:175,680,604-175,687,081	6477	q25.1	CN-LOH	1	0	3.30579	100
chr1:175,850,492-175,866,284	15792	q25.1	CN-LOH	0	0	7.16253	100
chr1:176,153,444-176,209,666	56222	q25.2	CN-LOH	1	0	25.6198	66.0435
chr1:176,386,986-176,404,396	17410	q25.2	CN-LOH	0	0	26.4463	0
chr1:176,425,172-176,426,736	1564	q25.2	CN-LOH	0	0	28.6501	0
chr1:176,436,970-176,444,300	7330	q25.2	CN-LOH	2	0	28.0992	0
chr1:176,517,636-176,524,145	6509	q25.2	CN-LOH	2	0	17.9063	0
chr1:176,555,085-176,563,491	8406	q25.2	CN-LOH	2	0	15.1515	3.67595
chr1:176,680,346-176,684,641	4295	q25.2	CN-LOH	2	0	13.7741	0
chr1:176,684,866-176,694,319	9453	q25.2	CN-LOH	2	0	13.4986	0
chr1:176,876,732-176,886,372	9640	q25.2	CN-LOH	1	0	9.91736	0
chr1:176,935,691-176,949,193	13502	q25.2	CN-LOH	2	0	9.64187	0
chr1:177,017,426-177,033,892	16466	q25.2	CN-LOH	1	0	7.16253	0
chr1:177,073,212-177,081,498	8286	q25.2	CN-LOH	1	0	6.06061	0
chr1:177,102,349-177,146,980	44631	q25.2	CN-LOH	2	0	6.33609	0
chr1:177,231,903-177,286,458	54555	q25.2	CN-LOH	2	0	4.6832	0
chr1:177,433,273-177,491,563	58290	q25.2	CN-LOH	0	0	3.58127	0
chr1:177,747,549-177,750,408	2859	q25.2	CN-LOH	0	0	3.0303	0
chr1:177,755,645-177,770,729	15084	q25.2	CN-LOH	0	0	3.30579	0
chr1:177,845,711-177,900,637	54926	q25.2	CN-LOH	2	0	4.40771	0
chr1:177,937,557-177,943,453	5896	q25.2	CN-LOH	1	0	9.64187	0
chr1:178,251,969-178,372,555	120586	q25.2	CN-LOH	1	0	22.5895	1.43632
chr1:178,404,681-178,422,676	17995	q25.2	CN-LOH	1	0	22.0386	0
chr1:178,463,846-178,472,519	8673	q25.2	CN-LOH	0	0	19.8347	100
chr1:178,553,561-178,572,359	18798	q25.2	CN-LOH	0	0	17.3554	28.2051
chr1:178,643,752-178,654,131	10379	q25.2	CN-LOH	1	1	11.0193	40.8806
chr1:178,693,991-178,696,695	2704	q25.2	CN-LOH	1	0	7.98898	0
chr1:178,838,598-178,889,641	51043	q25.2	CN-LOH	2	0	6.88705	0
chr1:178,967,256-178,971,759	4503	q25.2	CN-LOH	0	0	6.06061	100
chr1:179,068,393-179,078,711	10318	q25.2	CN-LOH	1	0	9.64187	0
chr1:179,233,780-179,254,344	20564	q25.2	CN-LOH	0	0	10.7438	8.02373
chr1:179,315,127-179,327,127	12000	q25.2	CN-LOH	1	0	10.7438	0
chr1:179,336,261-179,339,240	2979	q25.2	CN-LOH	3	0	10.7438	100
chr1:179,555,323-179,562,060	6737	q25.2	CN-LOH	15	0	11.2948	100
chr1:179,579,416-179,584,235	4819	q25.2	CN-LOH	1	0	11.0193	86.8437
chr1:179,652,986-179,675,648	22662	q25.2	CN-LOH	1	0	11.8457	0
chr1:179,678,652-179,681,587	2935	q25.2	CN-LOH	0	0	11.0193	0
chr1:179,691,570-179,707,086	15516	q25.2	CN-LOH	1	0	10.1928	0
chr1:179,708,731-179,711,803	3072	q25.2	CN-LOH	1	0	9.91736	0
chr1:179,740,744-179,748,369	7625	q25.2	CN-LOH	1	0	8.81543	0
chr1:179,758,921-179,760,370	1449	q25.2	CN-LOH	1	0	9.64187	0
chr1:179,911,012-179,924,868	13856	q25.2	CN-LOH	1	0	12.3967	0
chr1:180,170,442-180,181,880	11438	q25.2	CN-LOH	0	0	10.7438	100
chr1:180,182,382-180,193,192	10810	q25.2	CN-LOH	0	0	10.4683	100
chr1:180,213,843-180,217,038	3195	q25.2	CN-LOH	1	0	10.4683	100
chr1:180,228,643-180,230,039	1396	q25.2	CN-LOH	1	0	11.0193	100
chr1:180,235,411-180,241,164	5753	q25.2	CN-LOH	3	0	10.1928	100
chr1:180,536,443-180,540,933	4490	q25.3	CN-LOH	0	0	8.81543	0
chr1:180,733,235-180,749,451	16216	q25.3	CN-LOH	1	0	5.23416	50.8017
chr1:180,825,750-180,890,556	64806	q25.3	CN-LOH	2	0	5.23416	1.74984
chr1:181,089,554-181,114,732	25178	q25.3	CN-LOH	0	0	2.20386	0
chr1:181,828,442-181,915,739	87297	q25.3	CN-LOH	0	0	6.61157	0
chr1:182,383,907-182,388,835	4928	q25.3	CN-LOH	2	0	2.20386	0
chr1:182,402,927-182,405,566	2639	q25.3	CN-LOH	0	0	1.37741	0
chr1:182,420,529-182,426,498	5969	q25.3	CN-LOH	2	0	1.65289	0
chr1:182,868,337-182,938,335	69998	q25.3	CN-LOH	2	0	23.416	2.25149
chr1:182,965,678-183,012,266	46588	q25.3	CN-LOH	1	0	23.1405	0
chr1:183,108,622-183,135,639	27017	q25.3	CN-LOH	1	0	23.416	94.4072
chr1:183,169,061-183,172,168	3107	q25.3	CN-LOH	1	0	22.314	0
chr1:183,241,215-183,254,730	13515	q25.3	CN-LOH	2	0	22.5895	0
chr1:183,256,142-183,260,755	4613	q25.3	CN-LOH	1	0	15.978	0
chr1:183,260,968-183,265,902	4934	q25.3	CN-LOH	1	0	13.7741	0
chr1:183,272,917-183,280,279	7362	q25.3	CN-LOH	1	0	13.4986	0
chr1:183,289,524-183,341,998	52474	q25.3	CN-LOH	1	0	13.7741	0
chr1:183,542,944-183,556,085	13141	q25.3	CN-LOH	1	0	11.0193	0
chr1:183,911,850-183,929,728	17878	q25.3	CN-LOH	1	0	1.10193	100
chr1:183,930,761-183,932,743	1982	q25.3	CN-LOH	1	0	1.10193	100
chr1:184,000,970-184,053,734	52764	q25.3	CN-LOH	2	0	2.47934	0
chr1:184,350,048-184,448,017	97969	q25.3	CN-LOH	1	0	8.81543	0
chr1:184,450,123-184,509,553	59430	q25.3	CN-LOH	1	0	8.81543	0
chr1:184,588,579-184,597,960	9381	q25.3	CN-LOH	1	0	9.09091	0
chr1:184,654,125-184,667,246	13121	q25.3	CN-LOH	1	0	8.53994	0
chr1:184,736,731-184,738,283	1552	q25.3	CN-LOH	0	0	8.81543	0
chr1:184,770,131-184,807,270	37139	q25.3	CN-LOH	2	0	9.64187	23.1563
chr1:184,882,077-184,888,309	6232	q25.3	CN-LOH	2	0	10.7438	0
chr1:184,919,067-184,921,529	2462	q25.3	CN-LOH	2	0	8.81543	0
chr1:184,954,057-185,086,680	132623	q25.3	CN-LOH	1	0	10.1928	8.212
chr1:185,360,400-185,381,508	21108	q25.3	CN-LOH	0	0	7.16253	3.68107
chr1:185,411,844-185,429,275	17431	q25.3	CN-LOH	0	0	5.50964	0
chr1:185,431,463-185,433,642	2179	q25.3	CN-LOH	0	0	4.40771	0
chr1:185,476,294-185,502,029	25735	q25.3	CN-LOH	0	0	9.09091	0
chr1:185,510,261-185,512,893	2632	q25.3	CN-LOH	0	0	10.4683	0
chr1:185,600,992-185,602,899	1907	q25.3	CN-LOH	0	0	22.5895	0
chr1:185,631,156-185,706,915	75759	q25.3	CN-LOH	1	0	25.0689	0
chr1:185,707,217-185,941,564	234347	q25.3 - q31.1	CN-LOH	1	0	25.0689	3.39326
chr1:186,027,045-186,034,614	7569	q31.1	CN-LOH	2	0	23.9669	0
chr1:186,114,593-186,140,893	26300	q31.1	CN-LOH	3	0	18.7328	0
chr1:186,151,697-186,153,809	2112	q31.1	CN-LOH	3	0	19.0083	0
chr1:186,169,827-186,171,559	1732	q31.1	CN-LOH	1	0	11.8457	0
chr1:186,175,652-186,177,011	1359	q31.1	CN-LOH	1	0	14.876	0
chr1:186,178,385-186,180,292	1907	q31.1	CN-LOH	1	0	14.0496	0
chr1:186,182,269-186,188,333	6064	q31.1	CN-LOH	1	0	12.9477	0
chr1:186,243,681-186,245,864	2183	q31.1	CN-LOH	1	0	13.7741	0
chr1:186,266,449-186,281,570	15121	q31.1	CN-LOH	3	0	18.7328	2.64533
chr1:186,457,294-186,626,443	169149	q31.1	CN-LOH	0	0	20.1102	0.385459
chr1:186,857,642-186,863,597	5955	q31.1	CN-LOH	1	0	10.4683	0
chr1:186,868,904-186,906,870	37966	q31.1	CN-LOH	1	0	8.81543	0
chr1:186,968,829-186,972,208	3379	q31.1	CN-LOH	0	0	7.16253	0
chr1:187,007,174-187,033,614	26440	q31.1	CN-LOH	0	0	3.30579	0
chr1:187,070,566-187,116,141	45575	q31.1	CN-LOH	0	0	2.75482	100
chr1:187,355,022-187,380,844	25822	q31.1	CN-LOH	0	0	2.75482	100
chr1:187,453,847-187,479,272	25425	q31.1	CN-LOH	0	0	3.0303	100
chr1:187,482,787-187,483,091	304	q31.1	CN-LOH	0	0	3.0303	100
chr1:187,491,111-187,520,715	29604	q31.1	CN-LOH	0	0	3.0303	100
chr1:187,587,505-187,598,134	10629	q31.1	CN-LOH	0	0	3.0303	100
chr1:187,759,329-187,760,271	942	q31.1	CN-LOH	0	0	4.6832	100
chr1:187,903,009-187,903,119	110	q31.1	CN-LOH	0	0	8.26446	100
chr1:187,923,076-187,953,523	30447	q31.1	CN-LOH	0	0	10.1928	100
chr1:188,177,203-188,236,426	59223	q31.1	CN-LOH	0	0	11.2948	2.49396
chr1:188,397,091-188,411,594	14503	q31.1	CN-LOH	0	0	12.6722	0
chr1:188,519,356-188,556,005	36649	q31.1	CN-LOH	0	0	11.5702	5.20069
chr1:188,584,088-188,608,279	24191	q31.1	CN-LOH	0	0	11.5702	100
chr1:188,620,384-188,622,586	2202	q31.1	CN-LOH	0	0	9.09091	100
chr1:188,625,955-188,629,187	3232	q31.1	CN-LOH	0	0	9.09091	100
chr1:188,635,080-188,639,572	4492	q31.1	CN-LOH	0	0	7.43802	100
chr1:188,662,054-188,670,967	8913	q31.1	CN-LOH	0	0	7.98898	0
chr1:188,710,580-188,717,230	6650	q31.1	CN-LOH	0	0	13.4986	0
chr1:188,752,346-188,764,153	11807	q31.1	CN-LOH	0	0	20.6612	100
chr1:188,910,369-188,946,197	35828	q31.1	CN-LOH	0	0	37.4656	100
chr1:189,159,315-189,198,441	39126	q31.1	CN-LOH	0	0	42.4242	100
chr1:189,277,969-189,282,264	4295	q31.1	CN-LOH	0	0	42.6997	100
chr1:189,340,462-189,407,332	66870	q31.1	CN-LOH	0	0	39.3939	100
chr1:189,407,542-189,490,605	83063	q31.1	CN-LOH	0	0	39.3939	100
chr1:189,527,043-189,527,893	850	q31.1	CN-LOH	0	0	38.843	100
chr1:189,552,216-189,552,864	648	q31.1	CN-LOH	0	0	33.0579	100
chr1:189,589,980-189,601,946	11966	q31.1	CN-LOH	0	0	28.0992	100
chr1:189,618,523-189,646,813	28290	q31.1	CN-LOH	0	0	27.8237	100
chr1:189,758,794-189,763,582	4788	q31.1	CN-LOH	0	0	24.7934	100
chr1:189,837,180-189,840,792	3612	q31.1	CN-LOH	0	0	20.6612	100
chr1:189,888,858-189,905,008	16150	q31.1	CN-LOH	0	0	15.7025	0
chr1:189,943,023-189,943,686	663	q31.1	CN-LOH	0	0	11.0193	0
chr1:189,960,042-189,966,919	6877	q31.1	CN-LOH	0	0	9.91736	100
chr1:189,971,593-189,975,127	3534	q31.1	CN-LOH	0	0	11.5702	100
chr1:189,993,620-190,061,429	67809	q31.1	CN-LOH	0	0	11.5702	85.7924
chr1:19,284,733-19,365,276	80543	p36.13	CN-LOH	0	0	4.95868	8.02304
chr1:19,381,840-19,617,763	235923	p36.13	CN-LOH	10	0	4.95868	6.66319
chr1:19,890,916-19,976,625	85709	p36.13	CN-LOH	4	0	1.65289	19.6782
chr1:190,070,863-190,077,298	6435	q31.1	CN-LOH	2	0	11.8457	0
chr1:190,111,217-190,117,889	6672	q31.1	CN-LOH	2	0	12.9477	0
chr1:190,165,088-190,171,282	6194	q31.1	CN-LOH	2	0	12.6722	0
chr1:190,401,176-190,403,862	2686	q31.1	CN-LOH	2	0	14.0496	0
chr1:190,506,632-190,520,738	14106	q31.1	CN-LOH	0	0	15.427	0
chr1:190,528,805-190,535,680	6875	q31.1	CN-LOH	0	0	14.6006	0
chr1:190,536,081-190,547,476	11395	q31.1	CN-LOH	0	0	14.3251	0
chr1:190,559,957-190,569,164	9207	q31.1	CN-LOH	0	0	14.0496	0
chr1:190,582,145-190,593,663	11518	q31.1	CN-LOH	0	0	13.7741	0
chr1:190,594,316-190,595,261	945	q31.1	CN-LOH	1	0	13.4986	0
chr1:190,631,268-190,632,926	1658	q31.1	CN-LOH	1	0	13.7741	0
chr1:190,681,784-190,713,773	31989	q31.1	CN-LOH	1	0	13.2231	18.9721
chr1:190,735,167-190,768,684	33517	q31.1	CN-LOH	1	0	12.3967	100
chr1:190,803,276-190,811,595	8319	q31.2	CN-LOH	0	0	12.9477	100
chr1:190,872,803-190,886,646	13843	q31.2	CN-LOH	0	0	11.5702	15.9286
chr1:191,113,850-191,119,141	5291	q31.2	CN-LOH	0	0	12.6722	0
chr1:191,152,584-191,160,694	8110	q31.2	CN-LOH	0	0	14.3251	0
chr1:191,178,781-191,201,688	22907	q31.2	CN-LOH	0	0	13.2231	0
chr1:191,301,566-191,349,276	47710	q31.2	CN-LOH	0	0	13.2231	15.0199
chr1:191,401,669-191,424,612	22943	q31.2	CN-LOH	0	0	12.3967	0
chr1:191,426,722-191,428,741	2019	q31.2	CN-LOH	0	0	12.3967	0
chr1:191,433,344-191,438,390	5046	q31.2	CN-LOH	0	0	13.4986	0
chr1:191,489,279-191,499,531	10252	q31.2	CN-LOH	0	0	10.7438	100
chr1:191,535,457-191,543,723	8266	q31.2	CN-LOH	0	0	11.0193	100
chr1:191,577,822-191,589,508	11686	q31.2	CN-LOH	0	0	11.0193	100
chr1:191,622,353-191,628,224	5871	q31.2	CN-LOH	0	0	11.5702	0
chr1:191,745,279-191,753,653	8374	q31.2	CN-LOH	0	0	10.7438	0
chr1:191,847,629-191,869,463	21834	q31.2	CN-LOH	0	0	12.3967	100
chr1:191,898,292-191,931,838	33546	q31.2	CN-LOH	0	0	11.5702	19.8474
chr1:191,998,568-192,074,715	76147	q31.2	CN-LOH	0	0	11.8457	0
chr1:192,077,584-192,099,703	22119	q31.2	CN-LOH	0	0	11.5702	0
chr1:192,151,200-192,211,695	60495	q31.2	CN-LOH	1	0	10.1928	9.3611
chr1:192,462,585-192,472,407	9822	q31.2	CN-LOH	0	0	4.6832	0
chr1:192,541,602-192,545,708	4106	q31.2	CN-LOH	1	0	4.40771	0
chr1:192,555,626-192,568,400	12774	q31.2	CN-LOH	0	0	3.85675	0
chr1:192,618,105-192,621,826	3721	q31.2	CN-LOH	1	0	7.16253	0
chr1:192,660,944-192,736,256	75312	q31.2	CN-LOH	0	1	6.88705	11.058
chr1:192,948,589-193,208,687	260098	q31.2	CN-LOH	8	1	11.5702	11.5207
chr1:193,243,153-193,263,895	20742	q31.2	CN-LOH	0	0	9.36639	0
chr1:193,277,003-193,334,098	57095	q31.2	CN-LOH	0	0	9.09091	0
chr1:193,379,843-193,423,783	43940	q31.2	CN-LOH	0	0	8.81543	0
chr1:193,464,755-193,469,539	4784	q31.2	CN-LOH	0	0	6.33609	0
chr1:193,471,935-193,475,191	3256	q31.2	CN-LOH	0	0	6.33609	0
chr1:193,502,872-193,508,542	5670	q31.2	CN-LOH	0	0	6.33609	0
chr1:193,565,631-193,583,911	18280	q31.2	CN-LOH	0	0	8.53994	0
chr1:193,771,849-193,773,243	1394	q31.2	CN-LOH	0	0	9.36639	0
chr1:193,808,819-193,824,653	15834	q31.3	CN-LOH	0	0	10.7438	0
chr1:193,922,689-193,926,010	3321	q31.3	CN-LOH	0	0	14.876	0
chr1:193,945,305-193,982,727	37422	q31.3	CN-LOH	0	0	20.1102	0
chr1:193,999,949-194,001,399	1450	q31.3	CN-LOH	0	0	22.865	20
chr1:194,113,399-194,118,660	5261	q31.3	CN-LOH	0	0	28.0992	0
chr1:194,329,738-194,335,534	5796	q31.3	CN-LOH	0	0	27.5482	0
chr1:194,364,318-194,367,329	3011	q31.3	CN-LOH	0	0	27.8237	0
chr1:194,491,754-194,513,588	21834	q31.3	CN-LOH	0	0	26.1708	3.14189
chr1:194,562,760-194,566,195	3435	q31.3	CN-LOH	0	0	22.0386	0
chr1:194,719,247-194,741,758	22511	q31.3	CN-LOH	0	0	13.7741	0
chr1:194,745,689-194,764,496	18807	q31.3	CN-LOH	0	0	11.2948	1.64832
chr1:194,902,979-194,925,981	23002	q31.3	CN-LOH	0	0	7.7135	0
chr1:195,053,354-195,071,841	18487	q31.3	CN-LOH	0	0	5.78512	100
chr1:195,154,934-195,157,487	2553	q31.3	CN-LOH	0	0	6.33609	0
chr1:195,166,994-195,167,208	214	q31.3	CN-LOH	0	0	5.78512	100
chr1:195,267,197-195,272,775	5578	q31.3	CN-LOH	0	0	6.06061	100
chr1:195,301,089-195,385,104	84015	q31.3	CN-LOH	0	0	5.78512	100
chr1:195,441,148-195,443,442	2294	q31.3	CN-LOH	0	0	5.50964	100
chr1:195,674,213-195,677,581	3368	q31.3	CN-LOH	0	0	4.40771	0
chr1:195,750,851-195,834,466	83615	q31.3	CN-LOH	0	0	3.30579	36.7183
chr1:195,996,778-195,997,496	718	q31.3	CN-LOH	0	0	3.58127	100
chr1:196,022,573-196,025,972	3399	q31.3	CN-LOH	0	0	6.33609	100
chr1:196,173,489-196,187,636	14147	q31.3	CN-LOH	0	0	21.2121	100
chr1:196,532,765-196,578,455	45690	q31.3	CN-LOH	3	1	20.9366	0
chr1:196,823,664-196,828,843	5179	q31.3	CN-LOH	0	0	6.61157	100
chr1:196,927,001-196,946,844	19843	q31.3	CN-LOH	2	0	7.43802	100
chr1:196,947,172-196,993,656	46484	q31.3	CN-LOH	1	0	7.43802	100
chr1:197,019,733-197,053,131	33398	q31.3	CN-LOH	1	0	7.7135	100
chr1:197,126,781-197,164,820	38039	q31.3	CN-LOH	1	0	7.98898	100
chr1:197,304,168-197,304,321	153	q31.3	CN-LOH	1	0	12.1212	0
chr1:197,329,695-197,341,000	11305	q31.3	CN-LOH	1	0	23.9669	25.3782
chr1:197,414,108-197,692,194	278086	q31.3	CN-LOH	3	0	23.9669	41.9787
chr1:197,817,210-197,820,018	2808	q31.3	CN-LOH	0	0	23.416	0
chr1:197,824,015-197,842,441	18426	q31.3	CN-LOH	0	0	20.9366	0
chr1:197,866,474-197,867,010	536	q31.3	CN-LOH	0	0	19.2837	0
chr1:197,867,496-197,876,678	9182	q31.3	CN-LOH	1	0	18.7328	0
chr1:197,938,623-197,939,322	699	q31.3	CN-LOH	0	0	6.06061	0
chr1:197,968,228-197,976,195	7967	q31.3	CN-LOH	0	0	6.06061	0
chr1:197,988,331-198,018,705	30374	q31.3	CN-LOH	0	0	6.88705	0
chr1:198,261,079-198,281,741	20662	q31.3	CN-LOH	1	0	20.6612	7.77272
[truncated: 17,593 more rows]
