# Supplementary material for: Germline DNA Copy Number Aberrations Identified as Potential Prognostic Factors for Breast Cancer Recurrence
Source: PLoS One. 2013 Jan 16;8(1):e53850. doi: 10.1371/journal.pone.0053850 (PMC3547038; doi:10.1371/journal.pone.0053850)
Supplement: Table S4 — Validation of three CN-LOHs in subset of 208 samples using RT-qPCR and Sequenom genotyping. (XLSX) [file pone.0053850.s004.xlsx]

## Sheet: Table S4
Table S4: Validation of three CN-LOHs in subset of 208 samples using RT-qPCR and Sequenom genotyping
CN-LOH of 143,751 bp at 17q11.2
Sample_ID	Affymetrix 6_logratio	Affymetrix 6_CN	Affymetrix 6_hetfreq	Affymetrix 6_CN call	qPCR_assay1	qPCR_assay 2	qPCR_average_CN	Sequenom_hetfreq	Sequenom+qPCR_CN call	Status
C223	-0.0652214	1.9116	0	CN-LOH	1.97	1.95	1.96	0	CN-LOH	BCR
C24	-0.0179437	1.97528	10	CN-LOH	2.05	1.99	2.02	0	CN-LOH	BCR
C249	-0.0095374	1.98682	10	CN-LOH	1.83	2.03	1.93	0	CN-LOH	non-BCR
C34	0.0349719	2.04907	0	CN-LOH	1.87	1.88	1.875	0	CN-LOH	non-BCR
C369	-0.00929679	1.98715	0	CN-LOH	1.95	1.96	1.955	0	CN-LOH	non-BCR
C398	-0.0361601	1.95049	20	CN-LOH	1.96	1.85	1.905	0	CN-LOH	BCR
C440	-0.0768254	1.89628	10	CN-LOH	1.86	2.05	1.955	0	CN-LOH	non-BCR
C534	-0.139228	1.81601	0	CN-LOH	1.9	1.96	1.93	0	CN-LOH	non-BCR
C81	0.0328446	2.04605	0	CN-LOH	2.2	2.31	2.255	0	CN-LOH	BCR
MT1180	0.0263747	2.0369	10	CN-LOH	1.85	1.9	1.875	0	CN-LOH	BCR
MT209	-0.0334625	1.95414	10	CN-LOH	1.77	1.94	1.855	0	CN-LOH	BCR
MT371	-0.0167552	1.97691	0	CN-LOH	1.93	2.07	2	0	CN-LOH	BCR
C18	0.00416182	2.00578	0	CN-LOH	2.21	2.01	2.11	0.142857	CN-LOH	BCR
C49	-0.0376494	1.94848	10	CN-LOH	2.17	2.19	2.18	0.142857	CN-LOH	non-BCR
C56	-0.0337365	1.95377	0	CN-LOH	2	2.1	2.05	0.142857	CN-LOH	BCR
C702	-0.020851	1.9713	0	CN-LOH	2.08	2.08	2.08	0.142857	CN-LOH	BCR
GT13	-0.0405695	1.94454	0	CN-LOH	2.21	2.28	2.245	0.142857	CN-LOH	non-BCR
MT1213	-0.0518732	1.92937	10	CN-LOH	2.17	2.1	2.135	0.142857	CN-LOH	BCR
MT441	0.014821	2.02065	0	CN-LOH	2	2.12	2.06	0.142857	CN-LOH	BCR
MT452	0.0507295	2.07158	10	CN-LOH	2.09	2.05	2.07	0.142857	CN-LOH	BCR
MT813	-0.0885677	1.88091	10	CN-LOH	2.45	2.18	2.315	0.142857	CN-LOH	BCR
C135	-0.0314071	1.95693	60	Normal	1.81	1.93	1.87	0.714286	Normal	non-BCR
C209	0.00436817	2.00606	60	Normal	1.86	1.94	1.9	0.714286	Normal	BCR
C218	-0.0374981	1.94869	70	Normal	2.08	2.02	2.05	0.714286	Normal	non-BCR
C22	-0.0756627	1.89781	70	Normal	2.07	1.82	1.945	0.714286	Normal	non-BCR
C371	0.11233	2.16195	70	Normal	1.77	1.8	1.785	0.714286	Normal	BCR
C388	-0.0805327	1.89142	60	Normal	1.8	1.88	1.84	0.714286	Normal	non-BCR
C448	0.0101894	2.01418	70	Normal	2.1	1.98	2.04	0.714286	Normal	BCR
C494	-0.0732751	1.90096	60	Normal	1.78	1.81	1.795	0.714286	Normal	BCR
C498	-0.097611	1.86916	70	Normal	1.88	2.01	1.945	0.714286	Normal	non-BCR
C571	-0.023759	1.96733	70	Normal	1.99	2.01	2	0.714286	Normal	non-BCR
MT103	-0.00584785	1.99191	70	Normal	1.91	1.84	1.875	0.714286	Normal	non-BCR
MT121	0.000614324	2.00085	70	Normal	1.9	1.94	1.92	0.714286	Normal	non-BCR
MT196	-0.0554514	1.92459	70	Normal	1.74	1.98	1.86	0.714286	Normal	non-BCR
MT480	-0.0253782	1.96513	70	Normal	1.99	2.01	2	0.714286	Normal	BCR
MT606	0.0141845	2.01976	60	Normal	1.86	2.05	1.955	0.714286	Normal	non-BCR
MT79	0.0487515	2.06874	60	Normal	2	2.04	2.02	0.714286	Normal	BCR
MT848	-0.0107238	1.98519	70	Normal	2.12	2.19	2.155	0.714286	Normal	non-BCR
CN-LOH of 57,590 bp at 11q13.1
C81	0.0573218	2.08106	0	CN-LOH	2.21	NA	NA	0	CN-LOH	BCR
MT452	0.047782	2.06735	0	CN-LOH	2.04	NA	NA	0	CN-LOH	BCR
MT478	-0.012564	1.98266	0	CN-LOH	2	NA	NA	0	CN-LOH	BCR
MT813	-0.0421932	1.94235	0	CN-LOH	2.3	NA	NA	0	CN-LOH	BCR
MT867	-0.0178406	1.97542	0	CN-LOH	2.19	NA	NA	0	CN-LOH	BCR
C108	-0.109088	1.85435	0	CN-LOH	2.13	NA	NA	11.1111	CN-LOH	non-BCR
C144	-0.0839415	1.88695	0	CN-LOH	1.94	NA	NA	11.1111	CN-LOH	BCR
C209	0.01993	2.02782	0	CN-LOH	2	NA	NA	11.1111	CN-LOH	BCR
C60	-0.104127	1.86074	8.33333	CN-LOH	1.97	NA	NA	11.1111	CN-LOH	BCR
MT689	-0.0609062	1.91732	0	CN-LOH	2.2	NA	NA	11.1111	CN-LOH	BCR
GT13	0.0160834	2.02242	50	Normal	2.24	NA	NA	55.5556	Normal	non-BCR
GT2	-0.0956238	1.87174	50	Normal	2.01	NA	NA	55.5556	Normal	non-BCR
GT7	0.0290672	2.0407	50	Normal	2.09	NA	NA	55.5556	Normal	non-BCR
GT74	0.0497021	2.0701	50	Normal	2.14	NA	NA	55.5556	Normal	non-BCR
MT103	0.0434155	2.0611	50	Normal	1.84	NA	NA	55.5556	Normal	non-BCR
MT121	0.115877	2.16727	50	Normal	1.89	NA	NA	55.5556	Normal	non-BCR
MT209	0.0272322	2.03811	50	Normal	1.94	NA	NA	55.5556	Normal	BCR
MT237	0.0312683	2.04382	50	Normal	1.74	NA	NA	55.5556	Normal	BCR
MT275	0.0309737	2.0434	50	Normal	1.78	NA	NA	55.5556	Normal	BCR
MT289	0.123835	2.17925	50	Normal	1.95	NA	NA	55.5556	Normal	BCR
MT290	0.141969	2.20682	50	Normal	1.86	NA	NA	55.5556	Normal	non-BCR
MT355	0.0786891	2.11212	50	Normal	1.86	NA	NA	55.5556	Normal	non-BCR
MT371	-0.0826796	1.8886	50	Normal	2.02	NA	NA	55.5556	Normal	BCR
MT379	0.0114737	2.01597	50	Normal	1.93	NA	NA	55.5556	Normal	non-BCR
MT49	-0.0547807	1.92548	50	Normal	1.82	NA	NA	55.5556	Normal	non-BCR
MT517	0.00134951	2.00187	50	Normal	1.99	NA	NA	55.5556	Normal	BCR
MT606	0.0680155	2.09655	50	Normal	2.01	NA	NA	55.5556	Normal	non-BCR
MT66	-0.0235509	1.96762	50	Normal	2.16	NA	NA	55.5556	Normal	BCR
MT94	-0.131089	1.82628	50	Normal	1.9	NA	NA	55.5556	Normal	BCR
BM01-15	0.0597225	2.08453	50	Normal	2.11	NA	NA	66.6667	Normal	non-BCR
C109	0.135109	2.19635	50	Normal	2.09	NA	NA	66.6667	Normal	non-BCR
C11	0.0755407	2.10751	50	Normal	1.95	NA	NA	66.6667	Normal	BCR
C134	0.157394	2.23054	50	Normal	1.91	NA	NA	66.6667	Normal	non-BCR
CN-LOH of 91,670 bp at 6q24.1
C152	-0.034252	1.95308	0	CN-LOH	2.06	NA	NA	0	CN-LOH	BCR
C203	-0.0937665	1.87415	0	CN-LOH	1.95	NA	NA	0	CN-LOH	BCR
C223	0.0173088	2.02414	0	CN-LOH	2.02	NA	NA	0	CN-LOH	BCR
C24	-0.0215633	1.97033	0	CN-LOH	1.89	NA	NA	0	CN-LOH	BCR
C281	-0.0138135	1.98094	0	CN-LOH	1.87	NA	NA	0	CN-LOH	BCR
C284	0.0391138	2.05496	0	CN-LOH	1.95	NA	NA	0	CN-LOH	non-BCR
C285	0.0282815	2.03959	0	CN-LOH	1.91	NA	NA	0	CN-LOH	non-BCR
C293	-0.0146696	1.97977	0	CN-LOH	1.83	NA	NA	0	CN-LOH	non-BCR
C341	-0.0175261	1.97585	0	CN-LOH	1.78	NA	NA	0	CN-LOH	non-BCR
C423	-0.0100589	1.9861	0	CN-LOH	2.01	NA	NA	0	CN-LOH	BCR
C482	-0.0127817	1.98236	0	CN-LOH	2.04	NA	NA	0	CN-LOH	non-BCR
C515	-0.0883125	1.88124	0	CN-LOH	1.96	NA	NA	0	CN-LOH	non-BCR
C524	-0.0123471	1.98296	0	CN-LOH	2.07	NA	NA	0	CN-LOH	BCR
C702	-0.0123126	1.983	0	CN-LOH	1.97	NA	NA	0	CN-LOH	BCR
C81	-0.063823	1.91345	0	CN-LOH	2.13	NA	NA	0	CN-LOH	BCR
MT101	0.0109536	2.01524	0	CN-LOH	1.89	NA	NA	0	CN-LOH	BCR
MT155	-0.0378195	1.94825	0	CN-LOH	1.79	NA	NA	0	CN-LOH	non-BCR
MT196	-0.018612	1.97436	0	CN-LOH	1.85	NA	NA	0	CN-LOH	non-BCR
MT289	-0.0256754	1.96472	0	CN-LOH	2.08	NA	NA	0	CN-LOH	BCR
MT370	-0.0363401	1.95025	0	CN-LOH	2.2	NA	NA	0	CN-LOH	non-BCR
MT38	0.0487553	2.06874	0	CN-LOH	1.88	NA	NA	0	CN-LOH	BCR
MT380	0.0265573	2.03716	0	CN-LOH	1.88	NA	NA	0	CN-LOH	BCR
MT441	-0.0490643	1.93313	0	CN-LOH	2.06	NA	NA	0	CN-LOH	BCR
MT517	-0.0496449	1.93235	0	CN-LOH	1.92	NA	NA	0	CN-LOH	BCR
MT79	0.0343096	2.04813	0	CN-LOH	2.05	NA	NA	0	CN-LOH	BCR
MT87	0.0448957	2.06322	0	CN-LOH	2.22	NA	NA	0	CN-LOH	BCR
C250	-0.0914171	1.8772	0	CN-LOH	1.96	NA	NA	12.5	CN-LOH	non-BCR
C339	0.0632107	2.08958	0	CN-LOH	1.82	NA	NA	12.5	CN-LOH	BCR
PK70	0.0206588	2.02885	0	CN-LOH	2.09	NA	NA	12.5	CN-LOH	non-BCR
BM01-15	0.00720742	2.01002	60	Normal	2.09	NA	NA	62.5	Normal	non-BCR
BM01-28	0.00751931	2.01045	60	Normal	2.01	NA	NA	62.5	Normal	non-BCR
BM01-4	0.0829248	2.11833	60	Normal	2.45	NA	NA	62.5	Normal	non-BCR
C11	-0.0143169	1.98025	60	Normal	2	NA	NA	62.5	Normal	BCR
C134	-0.00828265	1.98855	60	Normal	2.15	NA	NA	62.5	Normal	non-BCR
C138	-0.0544281	1.92595	60	Normal	2.11	NA	NA	62.5	Normal	non-BCR
C139	0.00556711	2.00773	50	Normal	1.86	NA	NA	62.5	Normal	non-BCR
